# Supplementary material for: (3-Hydroxy-2-{[1-(2-oxidophenyl)ethyl­idene]amino-κ2 O,N}propanoato-κO 1)diphenyltin(IV)
Source: Acta Crystallogr Sect E Struct Rep Online. 2010 Oct 9;66(Pt 11):m1373. doi: 10.1107/S1600536810039449 (PMC3009083; doi:10.1107/S1600536810039449)
Supplement: Supplementary file 2 [file e-66-m1373-Isup2.hkl]

# 
# h,k,l, Fc-squared, Fo-squared, sigma(Fo-squared) and status flag 
# 
data_I
_shelx_title ' 060513c in P2(1)/n' 
_shelx_refln_list_code          4 
_shelx_F_calc_maximum      278.51 
_exptl_crystal_F_000       992.00 
_reflns_d_resolution_high  0.8409 
 
loop_ 
 _symmetry_equiv_pos_as_xyz 
 'x, y, z' 
 '-x+1/2, y+1/2, -z+1/2' 
 '-x, -y, -z' 
 'x-1/2, -y-1/2, z-1/2' 
 
_cell_length_a    11.2344 
_cell_length_b    15.5810 
_cell_length_c    12.3211 
_cell_angle_alpha  90.000 
_cell_angle_beta  111.488 
_cell_angle_gamma  90.000 
 
_shelx_F_squared_multiplier     1.000 
 
loop_ 
 _refln_index_h 
 _refln_index_k 
 _refln_index_l 
 _refln_F_squared_calc 
 _refln_F_squared_meas 
 _refln_F_squared_sigma 
 _refln_observed_status 
   2   0   0    42407.03    43742.44   2663.97 o 
   4   0   0    28413.92    28909.07   1250.93 o 
   6   0   0    17459.88    16563.47    531.83 o 
   8   0   0     2540.13     2144.71    201.05 o 
  10   0   0     2691.20     2887.71    273.09 o 
  12   0   0     1132.92     1047.72    196.74 o 
   1   1   0       68.05       52.31      7.52 o 
   2   1   0      474.62      394.55     28.60 o 
   3   1   0     5090.53     4790.98    207.77 o 
   4   1   0     5449.42     5224.55    174.93 o 
   5   1   0        5.40       16.56     15.29 o 
   6   1   0      715.74      659.46     27.35 o 
   7   1   0      278.30      295.69     40.92 o 
   8   1   0        4.78        0.00     41.46 o 
   9   1   0        0.50        0.00     47.41 o 
  10   1   0      139.80       35.61     65.52 o 
  11   1   0       43.00        0.00     65.67 o 
  12   1   0        9.49        0.00     81.27 o 
   0   2   0    53740.70    55010.99   2039.01 o 
   1   2   0    12389.83    12563.96    401.45 o 
   2   2   0     6405.56     6883.24    223.50 o 
   3   2   0    12355.04    12314.57    351.39 o 
   4   2   0     8808.25     8207.46    238.05 o 
   5   2   0     8199.88     7817.07    229.99 o 
   6   2   0     7339.35     6605.19    168.71 o 
   7   2   0     1857.59     1607.04    100.54 o 
   8   2   0     3135.92     3148.83    221.33 o 
   9   2   0     1742.50     1393.51    119.94 o 
  10   2   0     1503.88     1529.34    131.68 o 
  11   2   0      334.91      334.94     87.69 o 
  12   2   0     1020.61     1159.74    137.69 o 
   1   3   0      904.11      846.04     34.77 o 
   2   3   0      465.90      467.20     25.53 o 
   3   3   0      290.58      294.61     21.24 o 
   4   3   0      188.98      205.04     20.49 o 
   5   3   0       62.03       61.88     11.97 o 
   6   3   0      182.64      158.36     25.43 o 
   7   3   0      174.49      202.08     30.28 o 
   8   3   0      384.91      353.93     53.51 o 
   9   3   0      296.66      338.15     71.54 o 
  10   3   0      373.08      210.35     71.39 o 
  11   3   0        1.75        0.00     65.06 o 
  12   3   0        2.18        3.09     79.82 o 
   0   4   0     1399.19     1518.91     78.20 o 
   1   4   0    17539.99    17118.04    460.35 o 
   2   4   0     5682.88     5557.71    151.21 o 
   3   4   0    26585.71    28341.57   1477.95 o 
   4   4   0      109.28       73.21     16.12 o 
   5   4   0     6352.67     5863.71    200.07 o 
   6   4   0      208.01      181.13     27.48 o 
   7   4   0     9386.51     9560.29    321.44 o 
   8   4   0      330.60      330.42     57.47 o 
   9   4   0     3441.74     3365.15    274.83 o 
  10   4   0        0.95        0.00     65.50 o 
  11   4   0     1364.28     1491.96    140.33 o 
  12   4   0      226.83      267.75     92.98 o 
   1   5   0     1069.83     1092.80     44.73 o 
   2   5   0       21.93       11.00      7.38 o 
   3   5   0      432.61      436.73     22.06 o 
   4   5   0        0.42        3.61     10.40 o 
   5   5   0        5.40        0.00     16.24 o 
   6   5   0        3.73       17.75     21.56 o 
   7   5   0       64.01       40.93     37.86 o 
   8   5   0       99.52        0.00     36.13 o 
   9   5   0       14.02       15.24    102.19 o 
  10   5   0      163.52      189.31     82.07 o 
  11   5   0       18.47        0.00     63.36 o 
   0   6   0     1983.55     1923.36     81.77 o 
   1   6   0    14741.08    14832.41    438.41 o 
   2   6   0     6856.24     7125.33    178.77 o 
   3   6   0    18686.46    20197.15    535.38 o 
   4   6   0      204.81      179.21     17.95 o 
   5   6   0     9362.84    10259.24    342.37 o 
   6   6   0      199.46      186.54     28.36 o 
   7   6   0     9659.97    11115.92   1215.27 o 
   8   6   0      377.38      366.09     55.75 o 
   9   6   0     2340.63     2773.31    160.92 o 
  10   6   0       93.30        0.00     65.42 o 
  11   6   0      948.69     1203.39    165.36 o 
   1   7   0      757.72      778.52     33.46 o 
   2   7   0        5.80       11.00     10.91 o 
   3   7   0      669.15      645.40     35.19 o 
   4   7   0      442.95      480.69     62.19 o 
   5   7   0      334.84      336.10     35.47 o 
   6   7   0       37.99       15.57     24.38 o 
   7   7   0       61.70       49.63     34.68 o 
   8   7   0      223.48      248.47     51.11 o 
   9   7   0      133.49      121.87     50.80 o 
  10   7   0      415.85      381.12     68.50 o 
  11   7   0       35.87        0.00     61.10 o 
   0   8   0    28108.88    30577.83   1131.76 o 
   1   8   0     7080.67     7411.57    219.04 o 
   2   8   0    22321.18    22722.38   1778.79 o 
   3   8   0     3729.72     3457.33    123.45 o 
   4   8   0     5009.56     4517.31    294.74 o 
   5   8   0     3827.09     3588.15    328.35 o 
   6   8   0     2727.94     2567.11    201.68 o 
   7   8   0     1426.31     1484.59     96.04 o 
   8   8   0     1819.20     1930.24    203.39 o 
   9   8   0     1053.61     1054.22     78.24 o 
  10   8   0      217.52      225.53     55.89 o 
  11   8   0      606.81      822.58    185.51 o 
   1   9   0      497.79      481.59     28.31 o 
   2   9   0      113.64      103.15     17.42 o 
   3   9   0      111.82      102.14     20.54 o 
   4   9   0     1127.97     1002.63    143.21 o 
   5   9   0       20.57       11.65     28.18 o 
   6   9   0       78.18       46.32     27.41 o 
   7   9   0      381.22      423.57     49.09 o 
   8   9   0      116.85      111.13     41.22 o 
   9   9   0       72.67       48.36     42.19 o 
  10   9   0        3.43        0.00     41.12 o 
   0  10   0     5112.22     4284.76    206.79 o 
   1  10   0        9.64        0.00     14.35 o 
   2  10   0     5506.96     5353.13    171.62 o 
   3  10   0       46.20       12.71     20.23 o 
   4  10   0     6297.57     6657.57    282.07 o 
   5  10   0      149.16      162.61     49.75 o 
   6  10   0     1354.15     1425.29     82.34 o 
   7  10   0        3.44        1.81     31.15 o 
   8  10   0     1284.54     1123.22    124.98 o 
   9  10   0        7.69        0.00     39.41 o 
  10  10   0      864.38     1012.58    116.49 o 
   1  11   0      131.84       72.50     17.95 o 
   2  11   0        5.58        0.00     15.87 o 
   3  11   0       40.54        0.00     19.66 o 
   4  11   0       16.94       11.73     24.30 o 
   5  11   0       85.27       49.05     28.53 o 
   6  11   0      287.63      269.49     42.23 o 
   7  11   0      265.06      191.44     64.73 o 
   8  11   0       17.92        0.00     36.71 o 
   9  11   0       92.83        4.78     43.31 o 
  10  11   0        2.33       26.28     71.84 o 
   0  12   0     3632.60     3276.27    457.53 o 
   1  12   0     1756.90     1668.81     65.88 o 
   2  12   0     3661.95     3735.32    145.76 o 
   3  12   0      569.89      563.19     50.37 o 
   4  12   0     3057.92     3021.21    140.44 o 
   5  12   0     1292.57     1413.78     82.76 o 
   6  12   0     1145.01     1257.54     80.21 o 
   7  12   0     1327.89     1374.30     88.17 o 
   8  12   0      973.60     1248.71     87.02 o 
   9  12   0      358.04      264.98     78.58 o 
   1  13   0        5.14        0.00     21.04 o 
   2  13   0        1.25        0.00     22.17 o 
   3  13   0      203.48      159.33     34.93 o 
   4  13   0       34.94       16.58     29.62 o 
   5  13   0        5.35        0.00     27.86 o 
   6  13   0      137.17       94.72     38.27 o 
   7  13   0        0.02        0.00     34.33 o 
   8  13   0      130.82       77.68     45.07 o 
   0  14   0      712.98      588.89     69.49 o 
   1  14   0     2286.95     2576.52    104.77 o 
   2  14   0     1468.31     1455.44     71.80 o 
   3  14   0      906.28      936.47    112.94 o 
   4  14   0     1002.39     1008.87     87.94 o 
   5  14   0     2054.86     2091.02    277.35 o 
   6  14   0      585.71      757.92     75.73 o 
   7  14   0     1827.72     1953.47    112.59 o 
   8  14   0      467.63      454.05     88.51 o 
   1  15   0      186.44      149.21     34.69 o 
   2  15   0       13.50        2.29     32.05 o 
   3  15   0      240.34      151.72     62.03 o 
   4  15   0       24.76        0.00     41.02 o 
   5  15   0       78.03       16.41     47.63 o 
   6  15   0       42.55       13.54     42.78 o 
   7  15   0       77.11      118.70     51.12 o 
   0  16   0      520.27      435.53     70.70 o 
   1  16   0     2332.66     2887.06    119.71 o 
   2  16   0       53.39       37.99     39.35 o 
   3  16   0     1909.09     2068.94    135.76 o 
   4  16   0       18.55       40.08     54.32 o 
   5  16   0     1419.06     1601.68    206.80 o 
   6  16   0       22.65        0.00     56.72 o 
   1  17   0       13.21       20.56     39.01 o 
   2  17   0       19.36        8.47     36.32 o 
   3  17   0        3.39        0.00     51.14 o 
   4  17   0       16.62        0.00     50.25 o 
   0  18   0      594.14      658.53     85.93 o 
   1  18   0      473.80      553.96     65.42 o 
   2  18   0      463.49      528.34     66.56 o 
 -11   0   1     3310.59     2761.60    269.86 o 
  -9   0   1      822.92      747.39    124.72 o 
  -7   0   1     4163.44     3745.51    186.08 o 
  -5   0   1     8395.03     7674.52    346.11 o 
  -3   0   1     8599.87     9650.72    597.02 o 
   1   0   1    26000.09    36252.57   2960.45 o 
   5   0   1    19594.55    21423.85   1141.66 o 
   7   0   1     8302.66     7947.86    545.35 o 
   9   0   1     1454.42     1459.75    185.89 o 
  11   0   1      848.96      713.36    160.57 o 
 -12   1   1      346.89      250.51     90.57 o 
 -11   1   1      104.84       16.06     66.14 o 
 -10   1   1        5.69       57.39     67.08 o 
  -9   1   1      135.30       96.56     56.37 o 
  -8   1   1      540.65      453.53     52.48 o 
  -7   1   1        0.34       27.40     18.84 o 
  -6   1   1     2839.74     2505.14    104.96 o 
  -5   1   1     4975.02     4532.67    172.37 o 
  -4   1   1     4205.35     3896.65    147.12 o 
  -3   1   1     7557.67     7502.29    271.02 o 
  -2   1   1    22208.57    24362.41   1104.96 o 
  -1   1   1     1028.39     1145.02     71.23 o 
   0   1   1    24769.54    31886.02   1853.78 o 
   1   1   1     3947.53     4200.70    407.52 o 
   2   1   1    60592.37    59232.04   2543.35 o 
   3   1   1      527.24      452.56     25.59 o 
   4   1   1    16590.99    16633.39    591.23 o 
   5   1   1      877.46      897.49     67.40 o 
   6   1   1     4374.92     4225.14    147.45 o 
   7   1   1       95.12       30.61     29.64 o 
   8   1   1     1336.52      991.05    100.00 o 
   9   1   1        8.50        0.00     50.69 o 
  10   1   1      953.16     1054.64    119.50 o 
  11   1   1      115.59       11.80     73.22 o 
  12   1   1      339.06      364.73    104.70 o 
 -12   2   1      322.00      198.84    128.53 o 
 -11   2   1     2337.39     2147.64    166.15 o 
 -10   2   1      970.06      826.28     99.41 o 
  -9   2   1     1770.45     1440.72    117.17 o 
  -8   2   1     1905.26     1794.24     80.74 o 
  -7   2   1     7032.95     6103.40    233.11 o 
  -6   2   1     4013.84     3457.63    138.44 o 
  -5   2   1    14750.38    14309.43    609.74 o 
  -4   2   1      696.43      581.35     32.68 o 
  -3   2   1    13628.57    13760.18    487.94 o 
  -2   2   1    11771.02    12071.37    387.50 o 
  -1   2   1    12479.85    12541.08    939.25 o 
   0   2   1    15062.47    15906.20    682.75 o 
   1   2   1     6732.04     7261.37    317.60 o 
   2   2   1      140.65      125.28     18.21 o 
   3   2   1       55.23      121.15     20.47 o 
   4   2   1    11529.38    10615.81   1034.18 o 
   5   2   1     6612.47     6447.22    289.04 o 
   6   2   1     3226.75     2982.89    157.09 o 
   7   2   1     7571.72     7193.31    329.20 o 
   8   2   1     1459.67     1429.04    128.64 o 
   9   2   1     1026.17      999.84    108.95 o 
  10   2   1      103.12       76.26     67.48 o 
  11   2   1     1077.64     1032.07    247.21 o 
 -12   3   1       16.46       47.12    128.28 o 
 -11   3   1      108.41       55.97     64.66 o 
 -10   3   1        0.27        0.00     52.71 o 
  -9   3   1      528.32      516.53     48.38 o 
  -8   3   1      210.07      173.50     34.24 o 
  -7   3   1       15.96       28.05     31.05 o 
  -6   3   1      210.28      233.55     37.86 o 
  -5   3   1     3598.76     3523.07    136.96 o 
  -4   3   1       24.08        4.50     12.60 o 
  -3   3   1      316.87      315.81     19.76 o 
  -2   3   1     1533.02     1388.90     52.73 o 
  -1   3   1      403.34      457.71     21.51 o 
   0   3   1     3929.48     3413.89    174.39 o 
   1   3   1    10137.64    11541.27    481.64 o 
   2   3   1     6633.43     6894.63    305.89 o 
   3   3   1     6025.24     5672.78    289.11 o 
   4   3   1     3223.72     2996.68    280.95 o 
   5   3   1     4463.57     4256.88    207.19 o 
   6   3   1      221.99      260.90     86.21 o 
   7   3   1     4543.17     4252.46    215.76 o 
   8   3   1       98.33       60.80     44.26 o 
   9   3   1      856.50      807.40    234.14 o 
  10   3   1      161.26      112.32     68.52 o 
  11   3   1      682.40      736.74    113.04 o 
 -12   4   1     1520.12     1667.09    233.92 o 
 -11   4   1      365.96      418.06     82.26 o 
 -10   4   1     1709.27     1976.61    198.65 o 
  -9   4   1      450.89      548.85     73.81 o 
  -8   4   1     7043.83     7217.25    323.70 o 
  -7   4   1      754.67      746.53     48.86 o 
  -6   4   1     5984.52     5854.74    272.95 o 
  -5   4   1      280.36      216.08     30.61 o 
  -4   4   1     9769.96     9415.02    307.98 o 
  -3   4   1     1437.34     1279.48     59.06 o 
  -2   4   1     3475.35     3416.82    137.08 o 
  -1   4   1     1388.18     1388.33     68.30 o 
   0   4   1    11349.39    11984.70    372.97 o 
   1   4   1     8519.40     7813.87    301.38 o 
   2   4   1    20417.85    22657.65   1389.86 o 
   3   4   1      174.85      145.99     22.85 o 
   4   4   1     8399.77     8184.05    369.21 o 
   5   4   1     4372.21     4299.82    208.20 o 
   6   4   1    10553.57    11949.68    868.74 o 
   7   4   1     1168.44     1067.32     85.17 o 
   8   4   1     4159.99     3914.11    205.56 o 
   9   4   1       23.03        0.00     54.26 o 
  10   4   1     1124.06     1204.53    121.82 o 
  11   4   1      190.53       98.04     77.44 o 
 -12   5   1       58.79      121.45     80.86 o 
 -10   5   1       20.15        0.00     62.69 o 
  -9   5   1       42.19       13.18     33.67 o 
  -8   5   1        3.22       37.45     32.96 o 
  -7   5   1     1696.71     1496.70     71.24 o 
  -6   5   1      387.65      382.18     32.31 o 
  -5   5   1     5730.67     5660.60    342.03 o 
  -4   5   1      212.74      189.75     20.51 o 
  -3   5   1      590.78      456.88     29.03 o 
  -2   5   1        0.10        0.00      6.89 o 
  -1   5   1     6600.80     6253.39    909.52 o 
   0   5   1      134.37      119.80      8.77 o 
   1   5   1     1015.15      985.05     30.34 o 
   2   5   1      890.18      976.96     44.29 o 
   3   5   1    10854.35    10899.87    482.65 o 
   4   5   1      110.93      119.16     26.00 o 
   5   5   1     3762.20     3694.52    182.71 o 
   6   5   1        3.99        4.89     32.13 o 
   7   5   1     5436.58     5200.85    304.06 o 
   8   5   1       60.11        0.00     37.01 o 
   9   5   1     1658.96     1409.16    165.53 o 
  10   5   1       37.61        0.00     58.39 o 
  11   5   1      172.64      111.38    139.87 o 
 -12   6   1     1112.71     1631.23    318.09 o 
 -11   6   1        0.74        0.00     95.07 o 
 -10   6   1     1229.16     1324.17     92.26 o 
  -9   6   1      444.62      436.71     44.41 o 
  -8   6   1     5310.26     5508.16    183.52 o 
  -7   6   1      641.24      673.98     44.95 o 
  -6   6   1     5704.26     5874.88    188.82 o 
  -5   6   1     1204.82     1106.45     64.00 o 
  -4   6   1    10864.74    10163.76    859.92 o 
  -3   6   1      962.65      936.37     33.23 o 
  -2   6   1    15222.95    15960.44    710.49 o 
  -1   6   1       19.91       10.97      8.05 o 
   0   6   1    14447.22    14938.65    375.78 o 
   1   6   1      461.26      345.04     19.64 o 
   2   6   1     9876.97     9468.57    361.60 o 
   3   6   1      661.69      642.29     36.22 o 
   4   6   1     6710.60     6244.70    769.87 o 
   5   6   1      242.21      200.31     35.93 o 
   6   6   1     7191.66     7176.65    335.72 o 
   7   6   1      499.23      507.23     60.57 o 
   8   6   1     2029.30     2323.41    247.46 o 
   9   6   1      286.68      275.70     60.45 o 
  10   6   1      884.50     1041.34    153.77 o 
  11   6   1       33.54       32.49     69.66 o 
 -11   7   1       28.32        0.00     86.95 o 
 -10   7   1        4.68       18.96     51.82 o 
  -9   7   1      255.61      244.19     38.11 o 
  -8   7   1      103.17      124.02     31.30 o 
  -7   7   1      672.87      696.23     52.85 o 
  -6   7   1      420.52      454.51     42.56 o 
  -5   7   1     2723.16     2853.46    100.39 o 
  -4   7   1      135.11      102.19     18.17 o 
  -3   7   1     1449.99     1357.36     44.27 o 
  -2   7   1     2220.65     2157.27    101.71 o 
  -1   7   1    11966.86    13152.87    391.81 o 
   0   7   1     8330.20     9757.79    248.38 o 
   1   7   1     2014.22     1750.34    105.98 o 
   2   7   1     9240.38    10590.10    345.01 o 
   3   7   1     1525.26     1251.47    130.28 o 
   4   7   1     3026.95     3594.10    177.20 o 
   5   7   1     1514.44     1300.38    221.05 o 
   6   7   1      818.01      679.71     82.11 o 
   7   7   1      880.76      889.92     86.53 o 
   8   7   1      464.79      393.70    123.27 o 
   9   7   1     1567.74     1492.51    110.43 o 
  10   7   1      109.16       79.58     79.75 o 
  11   7   1      344.86      458.62    120.33 o 
 -11   8   1      466.62      635.10    165.46 o 
 -10   8   1      882.50     1039.48    106.80 o 
  -9   8   1     1214.27     1174.88     82.09 o 
  -8   8   1     1042.09     1067.08     58.73 o 
  -7   8   1     1156.29     1076.98     63.68 o 
  -6   8   1     4064.49     4377.41    148.03 o 
  -5   8   1     2787.93     2658.61    173.63 o 
  -4   8   1     2747.17     2615.92     96.37 o 
  -3   8   1     7834.24     7852.31    199.42 o 
  -2   8   1     2285.65     2137.20     63.12 o 
  -1   8   1     8169.80     8650.93    238.00 o 
   0   8   1     7424.46     7439.50    226.49 o 
   1   8   1     7512.13     7895.29    261.76 o 
   2   8   1     4698.65     4494.52    198.91 o 
   3   8   1     7977.29     8332.19    307.54 o 
   4   8   1     3510.40     3587.70    190.15 o 
   5   8   1     2030.27     2057.47    100.29 o 
   6   8   1      330.63      335.26     48.59 o 
   7   8   1     1923.39     1875.36    117.40 o 
   8   8   1      477.39      613.64     85.88 o 
   9   8   1      676.29      650.34     79.99 o 
  10   8   1      559.32      656.71    120.83 o 
 -11   9   1        0.25       35.90     67.07 o 
 -10   9   1       39.93       40.83     63.45 o 
  -9   9   1       95.90       76.19     44.29 o 
  -8   9   1       23.75        0.00     31.93 o 
  -7   9   1      153.22      142.93     30.44 o 
  -6   9   1      307.81      284.38     31.44 o 
  -5   9   1        7.86        0.00     19.54 o 
  -4   9   1     1553.38     1521.93     56.88 o 
  -3   9   1        3.09        0.00     12.92 o 
  -2   9   1      864.46      697.33     30.31 o 
  -1   9   1       49.45       35.77     16.12 o 
   0   9   1     4748.35     4949.41    143.76 o 
   1   9   1      494.01      420.60     26.20 o 
   2   9   1     3431.98     3209.66    117.38 o 
   3   9   1      231.82      147.76     22.39 o 
   4   9   1     2287.04     2065.67    159.44 o 
   5   9   1      426.25      452.26     60.96 o 
   6   9   1     1403.90     1322.94     78.55 o 
   7   9   1      299.16      293.72     45.85 o 
   8   9   1      609.81      617.02     66.32 o 
   9   9   1      151.70      157.22     48.54 o 
  10   9   1      418.78      465.40     67.22 o 
 -10  10   1        1.39        0.00     59.09 o 
  -9  10   1     2280.93     2356.86    165.21 o 
  -8  10   1       36.93        0.00     34.04 o 
  -7  10   1     4064.23     4402.75    193.23 o 
  -6  10   1       10.51        0.00     45.62 o 
  -5  10   1     4555.92     4820.35    162.93 o 
  -4  10   1      120.23       85.06     21.83 o 
  -3  10   1     6427.13     6653.13    175.08 o 
  -2  10   1       21.51        0.00     14.03 o 
  -1  10   1     7743.48     7890.88    242.81 o 
   0  10   1       19.37        0.00     11.75 o 
   1  10   1     3814.14     3739.64    119.38 o 
   2  10   1      280.71      255.87     24.26 o 
   3  10   1     4115.86     3955.89    172.68 o 
   4  10   1       22.49       24.52     25.66 o 
   5  10   1     1461.24     1600.44     86.98 o 
   6  10   1       14.52        0.00     27.04 o 
   7  10   1     2797.55     2926.24    142.00 o 
   8  10   1      129.12      109.79     46.50 o 
   9  10   1      871.56     1022.67    104.93 o 
  10  10   1      256.42      304.85     62.58 o 
 -10  11   1        9.88       26.21     68.79 o 
  -9  11   1       19.09        3.44     56.03 o 
  -8  11   1       29.93        0.00     35.60 o 
  -7  11   1       39.78        0.00     34.48 o 
  -6  11   1      110.30       33.67     31.03 o 
  -5  11   1      977.60     1048.18     67.77 o 
  -4  11   1      455.99      516.58     53.33 o 
  -3  11   1        1.29        0.00     16.83 o 
  -2  11   1      443.09      422.27     29.92 o 
  -1  11   1      151.15      144.83     20.75 o 
   0  11   1      983.81      939.50     39.21 o 
   1  11   1       81.05       67.96     18.63 o 
   2  11   1     2459.20     2269.81     81.08 o 
   3  11   1      282.39      214.91     33.14 o 
   4  11   1      310.26      323.89     39.53 o 
   5  11   1      562.74      573.13     53.30 o 
   6  11   1      585.62      590.75     59.29 o 
   7  11   1      273.88      277.77     48.07 o 
   8  11   1       59.43       39.98     39.92 o 
   9  11   1      310.05      377.54     61.10 o 
  -9  12   1     1375.46     1519.31    143.66 o 
  -8  12   1       52.86       50.57     56.35 o 
  -7  12   1     1411.68     1534.47    101.67 o 
  -6  12   1      829.56      884.94     66.65 o 
  -5  12   1     1155.28     1213.26     76.36 o 
  -4  12   1     1094.72     1004.35     66.52 o 
  -3  12   1     3009.17     2956.78    102.79 o 
  -2  12   1      255.41      202.89     26.01 o 
  -1  12   1     3119.15     3145.30    139.99 o 
   0  12   1     2543.47     2283.31    123.70 o 
   1  12   1     2690.29     2655.29    116.08 o 
   2  12   1      475.07      436.29     33.93 o 
   3  12   1     3938.83     4004.58    174.78 o 
   4  12   1     1114.81     1111.20     70.54 o 
   5  12   1     1351.42     1470.36     89.87 o 
   6  12   1      820.76      883.81     70.93 o 
   7  12   1     1227.13     1447.40     99.70 o 
   8  12   1      304.28      306.86     55.28 o 
   9  12   1      597.71      668.55    103.72 o 
  -9  13   1        8.11       14.53     65.09 o 
  -8  13   1      254.32      265.88     69.68 o 
  -7  13   1      181.61      276.32     91.60 o 
  -6  13   1      376.03      338.04     47.47 o 
  -5  13   1      454.64      453.51     50.97 o 
  -4  13   1      443.08      460.23     49.69 o 
  -3  13   1      251.68      244.69     37.09 o 
  -2  13   1      275.60      258.01     28.77 o 
  -1  13   1       61.55       62.72     21.55 o 
   0  13   1      458.39      445.74     46.20 o 
   1  13   1      647.20      726.37     48.04 o 
   2  13   1      772.96      722.86     57.27 o 
   3  13   1      544.79      521.64    104.47 o 
   4  13   1      155.71       77.76     41.53 o 
   5  13   1      492.34      535.48     55.36 o 
   6  13   1     1052.51     1056.78     76.36 o 
   7  13   1      932.19      930.74     82.88 o 
   8  13   1      450.75      342.69     78.08 o 
  -8  14   1     1346.26     1558.61    145.32 o 
  -7  14   1       82.71       31.50     54.69 o 
  -6  14   1     2177.15     2386.85    138.96 o 
  -5  14   1      171.64      129.59     38.48 o 
  -4  14   1     2391.67     2645.51    129.44 o 
  -3  14   1      395.43      405.88     47.43 o 
  -2  14   1     1927.43     1955.74     86.00 o 
  -1  14   1      284.09      229.58     36.35 o 
   0  14   1     2615.92     2565.82    107.92 o 
   1  14   1      534.20      512.90     44.58 o 
   2  14   1      553.23      604.24     56.01 o 
   3  14   1     1407.95     1408.07    101.44 o 
   4  14   1     1209.98     1035.23     87.20 o 
   5  14   1      270.04      287.13     56.81 o 
   6  14   1      858.88     1015.67     95.44 o 
   7  14   1      171.85      241.76     58.14 o 
  -7  15   1      176.71      208.32     69.62 o 
  -6  15   1       84.20      117.52     88.19 o 
  -5  15   1      381.48      378.50     61.27 o 
  -4  15   1      194.12      126.89     52.94 o 
  -3  15   1      596.97      609.64     58.55 o 
  -2  15   1      222.41      192.39     38.00 o 
  -1  15   1      516.07      575.93     49.37 o 
   0  15   1      225.78      190.14     36.01 o 
   1  15   1      288.21      331.25     42.65 o 
   2  15   1       13.39        0.00     52.13 o 
   3  15   1      724.29      746.96     78.33 o 
   4  15   1        1.43        0.00     38.84 o 
   5  15   1      365.42      409.32     64.46 o 
   6  15   1       35.44       29.72     45.65 o 
  -6  16   1      738.82      690.16    137.80 o 
  -5  16   1       50.96        0.00     68.94 o 
  -4  16   1     1251.88     1458.21    232.10 o 
  -3  16   1      151.48       99.41     42.48 o 
  -2  16   1     1761.46     1860.54    102.29 o 
  -1  16   1      260.02      212.71     41.54 o 
   0  16   1     2602.74     2824.02    117.37 o 
   1  16   1       80.75        0.00     37.58 o 
   2  16   1     1600.96     1715.51    119.48 o 
   3  16   1        2.36        0.00     49.31 o 
   4  16   1      842.83      933.99     93.55 o 
   5  16   1        3.36        0.00     43.68 o 
  -5  17   1      196.51      328.93    110.47 o 
  -4  17   1       89.83       91.80     57.01 o 
  -3  17   1      132.00      135.63     43.60 o 
  -2  17   1      180.67      201.56     47.28 o 
  -1  17   1      207.41      190.26     41.73 o 
   0  17   1      205.04      228.27     42.63 o 
   1  17   1      167.18      227.15     49.89 o 
   2  17   1      314.65      329.80     66.80 o 
   3  17   1      380.27      384.40    114.94 o 
   4  17   1       15.04        0.00     81.07 o 
  -3  18   1      403.13      425.57     64.22 o 
  -2  18   1      314.43      321.94     55.54 o 
  -1  18   1      592.93      741.95     71.85 o 
   0  18   1      366.96      358.60     55.30 o 
   1  18   1      434.26      489.83     61.42 o 
   2  18   1      289.58      324.02     67.22 o 
 -10   0   2      196.51      110.30     85.96 o 
  -8   0   2      906.45      746.23     65.57 o 
  -6   0   2     6103.79     5866.91    271.88 o 
  -4   0   2     1285.45     1226.99     93.65 o 
  -2   0   2      687.01      975.04    130.78 o 
   0   0   2       31.31      113.99     19.05 o 
   2   0   2     9819.64    13567.80    693.90 o 
   4   0   2     1836.80     1615.69     88.81 o 
   6   0   2     2218.27     1934.77    107.40 o 
   8   0   2       32.83        0.00     68.16 o 
  10   0   2      233.75      264.18    116.69 o 
 -12   1   2        2.10        0.00    105.83 o 
 -11   1   2      473.74      397.88     83.96 o 
 -10   1   2       41.65        0.00     50.09 o 
  -9   1   2     2889.52     2575.15    122.49 o 
  -8   1   2       66.96       54.23     34.16 o 
  -7   1   2     2694.84     2387.13    103.55 o 
  -6   1   2      589.32      502.42     38.41 o 
  -5   1   2    14894.40    14295.36    511.71 o 
  -4   1   2      935.48      986.99     62.09 o 
  -3   1   2     8693.22     9667.88    403.98 o 
  -2   1   2    10893.25    11639.66    340.43 o 
  -1   1   2     9332.86    10554.25    309.52 o 
   0   1   2     9886.26    13532.39    478.56 o 
   1   1   2    30754.82    38874.10   1515.14 o 
   2   1   2      804.51      822.44     84.85 o 
   3   1   2    17295.15    18459.56    804.23 o 
   4   1   2      415.07      363.73     25.48 o 
   5   1   2    10343.25    11112.44    352.12 o 
   6   1   2      180.57      150.04     28.54 o 
   7   1   2     4007.57     3615.38    360.11 o 
   8   1   2      190.49      115.04     58.90 o 
   9   1   2     5828.05     5231.55    322.02 o 
  10   1   2       68.11        0.00     81.19 o 
  11   1   2     1679.95     1729.27    161.67 o 
 -12   2   2      749.80      862.24    178.86 o 
 -11   2   2      238.15       97.88    105.67 o 
 -10   2   2      674.28      703.79    171.29 o 
  -9   2   2      382.99      397.19     50.00 o 
  -8   2   2     3637.66     3094.68    234.34 o 
  -7   2   2      480.92      405.44     36.12 o 
  -6   2   2    16796.09    17104.78    660.27 o 
  -5   2   2     1670.64     2014.83     85.05 o 
  -4   2   2    11959.92    11714.68    593.24 o 
  -3   2   2     6066.34     6163.27    201.14 o 
  -2   2   2     5676.88     5685.26    171.44 o 
  -1   2   2       32.30       39.54      8.64 o 
   0   2   2    17494.65    22238.73    781.40 o 
   1   2   2    16933.69    20284.82    914.67 o 
   2   2   2     1487.77     1768.14     89.08 o 
   3   2   2     5239.07     4600.88    176.39 o 
   4   2   2       95.14       77.07     25.56 o 
   5   2   2      490.92      479.00     29.24 o 
   6   2   2      714.87      661.16     52.37 o 
   7   2   2      677.50      657.38     56.61 o 
   8   2   2       31.88        0.00     51.80 o 
   9   2   2       16.79        0.00     60.64 o 
  10   2   2      423.42      270.54     86.18 o 
  11   2   2        5.21        0.00    127.98 o 
 -12   3   2      277.35      477.41    145.34 o 
 -11   3   2      311.70      220.04    107.41 o 
 -10   3   2     1152.26     1438.43    120.76 o 
  -9   3   2     1261.80     1293.28     96.75 o 
  -8   3   2     3698.62     3392.00    179.20 o 
  -7   3   2     2911.97     2919.92    122.15 o 
  -6   3   2     7899.41     7475.25    251.24 o 
  -5   3   2      560.60      539.87     32.50 o 
  -4   3   2     4216.35     4284.45    144.36 o 
  -3   3   2      395.73      281.52     16.13 o 
  -2   3   2      143.10      118.72      8.63 o 
  -1   3   2     5643.65     6252.18    203.04 o 
   0   3   2     3810.08     4338.65    158.52 o 
   1   3   2    14027.25    15643.16    762.98 o 
   2   3   2    11609.40    12865.46    458.05 o 
   3   3   2     4637.80     4269.79    199.87 o 
   4   3   2     6189.35     5435.76    400.40 o 
   5   3   2     2273.73     2128.95    118.74 o 
   6   3   2     8372.16     8905.64    411.40 o 
   7   3   2     2875.37     2659.63    129.33 o 
   8   3   2     4169.71     3732.51    245.85 o 
   9   3   2     1616.67     1482.66    135.55 o 
  10   3   2     1916.77     2018.09    162.33 o 
  11   3   2      314.37      308.04    106.33 o 
 -12   4   2      241.93      108.08     84.64 o 
 -11   4   2      821.69      893.66    115.55 o 
 -10   4   2      183.05      176.45     41.13 o 
  -9   4   2     3592.79     3729.47    133.62 o 
  -8   4   2      362.55      418.66     47.47 o 
  -7   4   2     2953.39     3139.72    233.39 o 
  -6   4   2     3612.69     3808.41    136.14 o 
  -5   4   2     4534.16     4198.73    145.55 o 
  -4   4   2     2453.96     2287.59     96.02 o 
  -3   4   2     1859.68     1579.03     97.00 o 
  -2   4   2       25.74       15.41      6.92 o 
  -1   4   2     9285.60    10264.81    292.98 o 
   0   4   2      872.23      701.30     94.25 o 
   1   4   2     2335.84     2167.26     84.51 o 
   2   4   2     1737.02     1718.77     95.73 o 
   3   4   2     3342.52     3266.65    436.50 o 
   4   4   2     1544.48     1535.52     89.35 o 
   5   4   2     1031.80     1020.07     72.86 o 
   6   4   2     1018.55      962.88     78.90 o 
   7   4   2      574.22      578.55     63.92 o 
   8   4   2      478.11      351.00     71.71 o 
   9   4   2        6.55        0.00     52.33 o 
  10   4   2      129.08      101.07     73.47 o 
  11   4   2       40.31        0.00     77.08 o 
 -12   5   2      635.41      917.31    136.85 o 
 -11   5   2        5.84        3.73     95.32 o 
 -10   5   2     1184.19     1348.32     81.14 o 
  -9   5   2      300.60      338.44     39.91 o 
  -8   5   2     2887.67     2979.91    137.72 o 
  -7   5   2      174.64      223.73     33.17 o 
  -6   5   2     4895.79     4585.89    160.32 o 
  -5   5   2        1.55        0.00     12.47 o 
  -4   5   2    10285.97     9422.08   1071.40 o 
  -3   5   2      730.36      733.53     44.80 o 
  -2   5   2     9977.78    10047.49    326.38 o 
  -1   5   2        9.42       10.49      7.96 o 
   0   5   2     9414.80     9045.75    281.26 o 
   1   5   2      121.93      135.84     15.53 o 
   2   5   2    18966.62    16771.06   2534.71 o 
   3   5   2      228.86      224.30     30.03 o 
   4   5   2     9534.40     9082.19    410.23 o 
   5   5   2        4.14        0.00     33.25 o 
   6   5   2     9576.86     9087.67    419.87 o 
   7   5   2       23.69        4.56     36.41 o 
   8   5   2     4768.44     4720.30    242.29 o 
   9   5   2        0.25       26.82     58.39 o 
  10   5   2     2360.27     2254.80    236.82 o 
  11   5   2       28.89       17.74     73.18 o 
 -12   6   2       16.86        0.00     97.80 o 
 -11   6   2     1123.78     1396.90    195.75 o 
 -10   6   2        0.68        0.00     41.04 o 
  -9   6   2     1074.67     1096.08     60.84 o 
  -8   6   2      577.70      598.74     53.35 o 
  -7   6   2     1412.12     1225.06     70.80 o 
  -6   6   2      735.30      645.46     48.54 o 
  -5   6   2     3640.23     3130.50    114.40 o 
  -4   6   2     1187.66     1052.54     73.56 o 
  -3   6   2     2135.05     2275.37     74.19 o 
  -2   6   2      919.37     1002.17     54.86 o 
  -1   6   2    12099.81    13489.35    493.51 o 
   0   6   2      369.91      448.20     20.75 o 
   1   6   2     4582.01     5184.52    237.77 o 
   2   6   2     2554.30     2609.44     81.18 o 
   3   6   2     4957.53     4875.35    182.98 o 
   4   6   2      191.67      139.33     31.28 o 
   5   6   2      423.47      388.55     79.21 o 
   6   6   2       33.28       28.66     34.82 o 
   7   6   2      416.66      408.10    116.89 o 
   8   6   2       44.28        0.00     43.46 o 
   9   6   2       82.83        0.00     70.64 o 
  10   6   2       31.96       74.99     69.49 o 
 -12   7   2      736.15      747.55    166.45 o 
 -11   7   2      255.77      187.57     57.16 o 
 -10   7   2     1054.74     1138.18     81.87 o 
  -9   7   2       34.02        0.00     34.55 o 
  -8   7   2     1836.56     1813.59     78.52 o 
  -7   7   2      952.01     1042.19     54.09 o 
  -6   7   2     4909.09     4973.26    271.02 o 
  -5   7   2     2906.53     2891.17    147.51 o 
  -4   7   2     4719.72     4646.23    218.55 o 
  -3   7   2     2113.38     2048.76     69.22 o 
  -2   7   2    13411.44    14333.21    464.59 o 
  -1   7   2     3036.31     3089.75    101.12 o 
   0   7   2     6358.55     6036.09    213.37 o 
   1   7   2     2737.30     2718.16     80.62 o 
   2   7   2     7074.95     7258.11    267.33 o 
   3   7   2     6379.76     7687.99    282.96 o 
   4   7   2     6013.56     5709.83    268.37 o 
   5   7   2     1823.48     2200.94    134.76 o 
   6   7   2     1528.94     1349.91    132.44 o 
   7   7   2     1761.69     1746.20    114.32 o 
   8   7   2     1192.98     1290.98    151.95 o 
   9   7   2      737.52      703.59    121.99 o 
  10   7   2      472.55      502.43    114.53 o 
 -11   8   2      265.80      295.53     77.73 o 
 -10   8   2      191.58      219.12     57.19 o 
  -9   8   2      650.64      738.93     68.57 o 
  -8   8   2     1567.55     1684.86    129.78 o 
  -7   8   2     1462.67     1542.08     76.63 o 
  -6   8   2     1059.68     1053.90     52.89 o 
  -5   8   2      559.68      470.68     63.29 o 
  -4   8   2      999.10      929.47     59.29 o 
  -3   8   2     1579.59     1507.59     70.01 o 
  -2   8   2     2032.12     2028.35     60.67 o 
  -1   8   2     3994.19     4377.04    110.04 o 
   0   8   2       20.14        0.00      9.96 o 
   1   8   2      323.82      290.52     21.03 o 
   2   8   2      506.86      435.72     30.67 o 
   3   8   2     1042.75      863.23     82.70 o 
   4   8   2      206.10      178.73     37.07 o 
   5   8   2      620.34      495.95    168.44 o 
   6   8   2      109.87       87.81     65.01 o 
   7   8   2      384.17      365.06     64.06 o 
   8   8   2      107.96      139.83     51.79 o 
   9   8   2        3.51       34.87     52.91 o 
  10   8   2       23.85        0.00     73.70 o 
 -11   9   2      897.53     1115.33    176.66 o 
 -10   9   2      110.33      195.03     54.94 o 
  -9   9   2      707.74     1019.15     87.03 o 
  -8   9   2      117.74       89.82     41.39 o 
  -7   9   2     1405.22     1515.65    105.52 o 
  -6   9   2      490.03      671.47     84.01 o 
  -5   9   2     5135.26     5349.60    396.11 o 
  -4   9   2      912.98      875.58     38.17 o 
  -3   9   2     3738.20     3846.08    105.64 o 
  -2   9   2     1008.49      982.15     37.52 o 
  -1   9   2     8676.72     8750.23    210.94 o 
   0   9   2      357.42      288.78     25.98 o 
   1   9   2     7156.45     6342.89    315.47 o 
   2   9   2      499.64      403.53     32.64 o 
   3   9   2     4104.59     3975.87    203.92 o 
   4   9   2     1526.65     1289.26    114.04 o 
   5   9   2     1797.54     1907.09    113.39 o 
   6   9   2      566.29      565.70     63.75 o 
   7   9   2     2673.53     2707.17    155.51 o 
   8   9   2      358.35      492.83     74.49 o 
   9   9   2     1565.95     1809.76    128.96 o 
  10   9   2      240.56      255.72    102.27 o 
 -10  10   2      663.22      806.82    103.67 o 
  -9  10   2      351.69      454.87     59.55 o 
  -8  10   2     3805.65     4362.03    308.93 o 
  -7  10   2       30.12        0.29     26.06 o 
  -6  10   2     5039.43     5534.98    185.04 o 
  -5  10   2        0.05        0.00     22.47 o 
  -4  10   2     6740.46     7130.31    188.14 o 
  -3  10   2       74.50       45.51     17.03 o 
  -2  10   2     5171.98     5580.75    148.26 o 
  -1  10   2      118.52       83.63     16.66 o 
   0  10   2     2833.19     2880.35     82.09 o 
   1  10   2       28.83        0.53     14.85 o 
   2  10   2     1793.66     1664.69     71.22 o 
   3  10   2        3.73        0.00     20.22 o 
   4  10   2      466.46      409.27     42.83 o 
   5  10   2      273.24      252.61     39.19 o 
   6  10   2      849.70      928.48     71.44 o 
   7  10   2      144.23       81.62     39.84 o 
   8  10   2     1012.80     1081.46    132.23 o 
   9  10   2      263.06      324.17     60.95 o 
 -10  11   2       11.16       31.38     70.76 o 
  -9  11   2     1238.66     1420.08    126.46 o 
  -8  11   2       48.41       26.34     42.46 o 
  -7  11   2     1110.72     1414.62    130.02 o 
  -6  11   2      709.27      841.01     54.91 o 
  -5  11   2     2857.56     3193.39    129.82 o 
  -4  11   2       90.96       61.83     19.43 o 
  -3  11   2     1288.73     1249.70     47.24 o 
  -2  11   2       49.78        9.81     15.82 o 
  -1  11   2     3947.34     4075.77    112.60 o 
   0  11   2        2.50        0.00     18.80 o 
   1  11   2     9020.60     8807.08    284.74 o 
   2  11   2      828.01      760.54     48.29 o 
   3  11   2     2857.51     2621.95    178.32 o 
   4  11   2      121.47       88.07     31.42 o 
   5  11   2     4138.68     4343.73    191.69 o 
   6  11   2      115.22       88.98     37.04 o 
   7  11   2     2436.77     2676.38    184.44 o 
   8  11   2      586.30      588.17     69.93 o 
   9  11   2      602.72      792.15     94.17 o 
  -9  12   2      180.26      169.61     70.54 o 
  -8  12   2     1631.58     1698.49    134.52 o 
  -7  12   2      196.04      163.46     43.91 o 
  -6  12   2      944.27      951.97     72.76 o 
  -5  12   2        8.90       11.82     24.10 o 
  -4  12   2     2671.59     2842.30     96.33 o 
  -3  12   2        1.01        0.00     16.12 o 
  -2  12   2      801.69      693.22     58.39 o 
  -1  12   2      520.15      571.63     37.40 o 
   0  12   2      921.24      863.16     66.66 o 
   1  12   2      313.25      287.64     32.43 o 
   2  12   2     1777.36     1744.35    109.37 o 
   3  12   2      267.25      235.63     47.60 o 
   4  12   2      653.59      627.50     81.85 o 
   5  12   2      365.22      378.53     50.46 o 
   6  12   2      493.64      645.80     64.49 o 
   7  12   2        0.17        0.00     37.61 o 
   8  12   2      468.95      514.78     72.10 o 
  -9  13   2      542.78      661.35    103.67 o 
  -8  13   2      509.69      654.61    142.19 o 
  -7  13   2      294.77      369.79     72.93 o 
  -6  13   2      616.96      634.83     82.10 o 
  -5  13   2     1223.84     1152.65     74.07 o 
  -4  13   2     1097.74     1178.83     65.67 o 
  -3  13   2     1098.97     1040.95     52.05 o 
  -2  13   2     1335.40     1322.68     58.47 o 
  -1  13   2      671.31      696.29     41.29 o 
   0  13   2     1206.55     1221.02     75.67 o 
   1  13   2      729.27      743.50     49.58 o 
   2  13   2     3419.23     3614.52    191.94 o 
   3  13   2      712.23      630.64     94.74 o 
   4  13   2     1536.24     1533.75    205.48 o 
   5  13   2     1068.52      963.06    118.20 o 
   6  13   2      923.71     1019.56    107.52 o 
   7  13   2      741.07      747.39     73.68 o 
   8  13   2      614.55      488.58     66.20 o 
  -8  14   2       54.98        0.00     70.52 o 
  -7  14   2      661.18      747.87     94.85 o 
  -6  14   2       70.24        0.00     46.75 o 
  -5  14   2     1848.38     1902.23    103.82 o 
  -4  14   2       26.27        0.00     26.05 o 
  -3  14   2      872.41      833.91     60.05 o 
  -2  14   2      143.34      125.52     27.98 o 
  -1  14   2     1283.96     1281.26     65.89 o 
   0  14   2        2.97        0.00     23.86 o 
   1  14   2     1030.58     1067.48     68.75 o 
   2  14   2      276.95      288.67     55.21 o 
   3  14   2      308.46      271.88     56.35 o 
   4  14   2       30.91        0.00     39.56 o 
   5  14   2      298.56      246.93     55.33 o 
   6  14   2       11.45       36.92     48.26 o 
   7  14   2       34.92        0.00     51.01 o 
  -7  15   2       37.81        0.00     65.96 o 
  -6  15   2     1074.91     1310.50    156.33 o 
  -5  15   2        3.28        0.00     47.83 o 
  -4  15   2     1438.55     1513.34     89.72 o 
  -3  15   2        0.06        0.00     30.99 o 
  -2  15   2     2054.56     2326.88    139.60 o 
  -1  15   2       60.79        3.03     27.83 o 
   0  15   2     1896.87     2102.03     93.50 o 
   1  15   2       11.63        0.00     40.08 o 
   2  15   2     2158.96     2105.72    229.37 o 
   3  15   2      180.99      122.35     48.78 o 
   4  15   2      902.48      976.15     89.79 o 
   5  15   2       16.87        0.00     46.44 o 
   6  15   2      734.59      720.18     86.29 o 
  -6  16   2       55.45        0.00     89.68 o 
  -5  16   2      290.34      284.88     99.87 o 
  -4  16   2       53.04        0.00     37.85 o 
  -3  16   2      176.21      158.79     44.52 o 
  -2  16   2        0.19        0.00     33.12 o 
  -1  16   2      818.92      833.10     61.50 o 
   0  16   2       34.28        0.00     35.14 o 
   1  16   2      850.14      969.61     94.37 o 
   2  16   2        1.78        0.00     66.45 o 
   3  16   2      576.92      556.88     74.42 o 
   4  16   2        0.95        0.00     57.01 o 
   5  16   2      297.47      306.79     65.15 o 
  -5  17   2      253.88      174.40    101.44 o 
  -4  17   2      474.01      570.70     85.56 o 
  -3  17   2      193.13      148.34     47.36 o 
  -2  17   2      878.92     1046.17     79.40 o 
  -1  17   2      507.88      618.73     58.15 o 
   0  17   2      805.26      963.30     77.49 o 
   1  17   2      666.42      643.17     82.62 o 
   2  17   2      944.79     1157.56    102.47 o 
   3  17   2      279.07      214.42     79.96 o 
  -3  18   2      296.99      446.76     76.31 o 
  -2  18   2      285.12      277.97     52.11 o 
  -1  18   2      154.77       91.13     45.17 o 
   0  18   2      183.22      256.51     52.37 o 
   1  18   2       46.92        0.00     55.81 o 
 -13   0   3      387.12      520.98    144.68 o 
  -9   0   3      593.55      473.77     58.05 o 
  -7   0   3     1433.55     1287.41     83.19 o 
  -5   0   3      624.59      748.04     56.93 o 
  -3   0   3    23515.98    24038.55   1140.26 o 
  -1   0   3      665.16      991.33     82.14 o 
   1   0   3    15532.72    20546.65    895.83 o 
   3   0   3     9825.23    11983.85    760.64 o 
   5   0   3        2.10       12.23     22.40 o 
   7   0   3       12.00        0.00     64.18 o 
   9   0   3      434.16      260.62    103.76 o 
  11   0   3      180.57        0.00    115.53 o 
 -13   1   3      193.97      403.79    134.32 o 
 -12   1   3      569.14      641.39    155.61 o 
 -10   1   3     1701.29     1621.96    125.19 o 
  -9   1   3       26.75        0.00     46.94 o 
  -8   1   3     5999.87     5648.93    220.86 o 
  -7   1   3       29.93        5.35     23.43 o 
  -6   1   3     7599.63     6664.18    226.54 o 
  -5   1   3      817.16      778.07     36.07 o 
  -4   1   3    12178.58    12970.66    406.05 o 
  -3   1   3      465.24      355.01     22.47 o 
  -2   1   3    77568.95    78576.27   2294.50 o 
  -1   1   3     1953.39     2486.70     82.84 o 
   0   1   3     1381.88     1667.77     59.91 o 
   1   1   3    29180.77    40069.14   1221.24 o 
   2   1   3    12815.54    14699.84    456.36 o 
   3   1   3     5522.68     6174.32    205.15 o 
   4   1   3      733.65      670.44     73.50 o 
   5   1   3      187.07      200.66     21.51 o 
   6   1   3     3038.79     2837.64    127.50 o 
   7   1   3      205.55      106.15     55.79 o 
   8   1   3     4732.93     4497.30    253.99 o 
   9   1   3       90.48      142.61     71.17 o 
  10   1   3     1098.52     1059.54    153.48 o 
  11   1   3       49.18        0.00     72.60 o 
 -13   2   3        7.92        5.71    111.64 o 
 -12   2   3       67.47       85.21    101.11 o 
 -11   2   3       38.95       52.40     61.81 o 
 -10   2   3      162.23      161.19     44.43 o 
  -9   2   3      247.74      191.52     39.76 o 
  -8   2   3       38.30       62.24     24.61 o 
  -7   2   3     1305.24     1284.90     61.25 o 
  -6   2   3      189.84      179.50     22.82 o 
  -5   2   3     2043.32     2031.43     77.53 o 
  -4   2   3      215.97      165.14     14.72 o 
  -3   2   3      132.55      134.05     12.17 o 
  -2   2   3        2.70        7.11      7.56 o 
  -1   2   3     2843.93     3253.79    110.38 o 
   0   2   3     4823.90     6320.46    229.15 o 
   1   2   3     1937.28     2676.14    198.07 o 
   2   2   3      140.18      138.02     31.34 o 
   3   2   3      216.14      250.37     23.62 o 
   4   2   3      701.46      665.89     37.48 o 
   5   2   3      120.16       99.99     33.58 o 
   6   2   3        7.30        0.00     31.78 o 
   7   2   3      531.29      485.23     75.60 o 
   8   2   3      552.74      316.20     81.62 o 
   9   2   3      373.32      160.44     74.71 o 
  10   2   3        4.74        0.00     66.58 o 
  11   2   3       59.48        0.00     72.43 o 
 -13   3   3     1035.82     1235.52    210.40 o 
 -12   3   3      545.51      570.59    147.74 o 
 -11   3   3     2215.06     2273.59    170.06 o 
 -10   3   3     3129.52     2958.08    181.37 o 
  -9   3   3     2622.47     2620.69    128.29 o 
  -8   3   3     3975.59     3869.86    143.08 o 
  -7   3   3     5085.79     4907.95    172.16 o 
  -6   3   3     5712.48     6405.75    215.22 o 
  -5   3   3    11597.32    11847.46    384.35 o 
  -4   3   3    12418.19    12571.76    373.52 o 
  -3   3   3     7014.03     6509.32    176.37 o 
  -2   3   3    12366.26    12572.49    335.71 o 
  -1   3   3    16405.10    18937.56    820.58 o 
   0   3   3    11400.26    13108.64    465.98 o 
   1   3   3    19456.38    23811.17    914.52 o 
   2   3   3    10258.73    12148.45    724.66 o 
   3   3   3     4687.29     4844.14    358.35 o 
   4   3   3     4783.53     5124.45    467.43 o 
   5   3   3     6663.72     7207.37    864.76 o 
   6   3   3     3800.88     3827.34    163.29 o 
   7   3   3     2571.93     2780.03    266.30 o 
   8   3   3     2199.28     1833.73    193.31 o 
   9   3   3     1416.26     1561.90    142.01 o 
  10   3   3     1392.97     1426.12    142.60 o 
 -12   4   3      386.39      463.75    148.73 o 
 -11   4   3       47.59       86.62     92.67 o 
 -10   4   3      221.93      174.75     55.64 o 
  -9   4   3       64.71      104.25     45.10 o 
  -8   4   3     1443.75     1373.89     79.42 o 
  -7   4   3       93.82       54.08     20.58 o 
  -6   4   3      514.56      424.43     30.55 o 
  -5   4   3        0.51        0.00     11.92 o 
  -4   4   3       36.69       22.41     10.37 o 
  -3   4   3      191.21      216.65     15.76 o 
  -2   4   3      642.82      567.89     24.67 o 
  -1   4   3      418.36      373.47     22.23 o 
   0   4   3      778.63      787.39     39.05 o 
   1   4   3       35.19       43.11     12.28 o 
   2   4   3       11.16        6.35     11.63 o 
   3   4   3      194.20      200.70     19.32 o 
   4   4   3      562.37      559.69     50.58 o 
   5   4   3        1.88        0.00     30.52 o 
   6   4   3      713.35      610.32    109.15 o 
   7   4   3       27.97        0.00     34.01 o 
   8   4   3      589.38      507.67     86.70 o 
   9   4   3        0.00        4.67     60.58 o 
  10   4   3      338.97      202.70     84.72 o 
 -12   5   3        8.88        0.00     92.00 o 
 -11   5   3     2957.38     3281.00    285.59 o 
 -10   5   3        1.78        0.00     50.71 o 
  -9   5   3     3807.83     3642.06    292.71 o 
  -8   5   3        7.87        2.24     23.41 o 
  -7   5   3     4926.23     4845.26    169.58 o 
  -6   5   3      273.21      249.54     37.71 o 
  -5   5   3     8775.41     7861.02    262.21 o 
  -4   5   3     1160.63     1008.90     51.47 o 
  -3   5   3     5246.86     4900.16    170.58 o 
  -2   5   3      245.42      204.89     16.20 o 
  -1   5   3    24275.79    25642.38    817.96 o 
   0   5   3       20.90       21.65     13.60 o 
   1   5   3    27985.30    31351.23   1382.63 o 
   2   5   3       79.76       44.15     13.85 o 
   3   5   3    13781.45    14531.51    520.11 o 
   4   5   3        0.92        0.00     26.12 o 
   5   5   3    10263.68     9924.35   1039.23 o 
   6   5   3      183.17      157.85     44.86 o 
   7   5   3     3136.05     3416.49    185.79 o 
   8   5   3        0.62        0.00     54.86 o 
   9   5   3     2234.08     2325.65    166.71 o 
  10   5   3       37.10        0.00     68.27 o 
 -12   6   3      236.73      261.11    117.68 o 
 -11   6   3      118.48      147.68     52.32 o 
 -10   6   3       25.55        4.12     41.71 o 
  -9   6   3      192.47      196.51     52.74 o 
  -8   6   3      415.42      434.87     60.32 o 
  -7   6   3      155.61      105.15     27.12 o 
  -6   6   3        6.15        0.00     15.56 o 
  -5   6   3      230.17      206.64     31.02 o 
  -4   6   3       67.15       61.03     14.20 o 
  -3   6   3      452.13      423.94     24.14 o 
  -2   6   3     2004.70     2185.09     71.26 o 
  -1   6   3      132.36       91.10     13.74 o 
   0   6   3      134.04      165.97     20.58 o 
   1   6   3     2312.92     2584.27    123.81 o 
   2   6   3     1118.58     1116.14     53.67 o 
   3   6   3        5.34        0.00     14.81 o 
   4   6   3       81.90       76.88     30.26 o 
   5   6   3      845.44      853.92     99.90 o 
   6   6   3        5.79        0.00     33.11 o 
   7   6   3       74.24       66.18     46.98 o 
   8   6   3      112.41       96.97     51.22 o 
   9   6   3        0.25        0.00     59.06 o 
  10   6   3      110.53      108.94     71.85 o 
 -12   7   3       69.79       92.75    101.44 o 
 -11   7   3     1027.02     1361.90     91.69 o 
 -10   7   3      375.11      529.26     74.45 o 
  -9   7   3     1529.05     1706.21    111.52 o 
  -8   7   3      184.46      161.78     46.18 o 
  -7   7   3     4223.48     3926.28    281.00 o 
  -6   7   3     2766.05     2790.36    106.81 o 
  -5   7   3     7758.93     7633.56    302.07 o 
  -4   7   3     6037.96     6379.23    191.86 o 
  -3   7   3    10078.90    10057.79    293.66 o 
  -2   7   3     1944.45     1681.94     59.79 o 
  -1   7   3     8781.54     9227.66    268.95 o 
   0   7   3     4143.26     4181.54    143.70 o 
   1   7   3    13160.30    13185.65    740.88 o 
   2   7   3      473.38      381.26     40.69 o 
   3   7   3     7659.24     8015.33    365.99 o 
   4   7   3      459.86      444.39     77.51 o 
   5   7   3     2840.67     3145.43    166.34 o 
   6   7   3      693.07      686.27     70.88 o 
   7   7   3     1564.93     1526.64    195.13 o 
   8   7   3      973.08     1035.02    112.16 o 
   9   7   3      863.32     1089.20    156.50 o 
  10   7   3      435.64      450.28     92.50 o 
 -11   8   3       36.92       50.48     52.04 o 
 -10   8   3        1.54        0.00     42.78 o 
  -9   8   3      214.00      195.28     46.97 o 
  -8   8   3        8.86        0.00     49.98 o 
  -7   8   3      817.11      748.73     76.83 o 
  -6   8   3        2.51        4.56     19.49 o 
  -5   8   3       68.14       55.05     22.35 o 
  -4   8   3      243.02      239.61     23.03 o 
  -3   8   3      442.73      472.54     28.33 o 
  -2   8   3      189.66      187.98     21.36 o 
  -1   8   3        0.38        0.00     11.47 o 
   0   8   3      237.74      231.30     21.76 o 
   1   8   3        6.27        0.00     15.98 o 
   2   8   3        8.08        5.93     14.46 o 
   3   8   3      131.58       94.76     30.75 o 
   4   8   3       12.93        0.00     23.54 o 
   5   8   3      163.70      149.26     73.21 o 
   6   8   3        0.26        0.00     35.00 o 
   7   8   3       15.30        0.00     52.91 o 
   8   8   3       43.13       47.95     47.90 o 
   9   8   3      306.05      266.91    108.32 o 
 -11   9   3       29.82        5.26     52.13 o 
 -10   9   3     1616.43     1721.37    145.20 o 
  -9   9   3      699.10      868.01     81.71 o 
  -8   9   3     2316.30     2580.04    129.10 o 
  -7   9   3     1594.96     1911.68    145.07 o 
  -6   9   3     8470.25     9292.26    407.54 o 
  -5   9   3      890.63      806.24     48.53 o 
  -4   9   3    10698.58    11309.70    331.46 o 
  -3   9   3     2201.40     2308.17     79.35 o 
  -2   9   3     9326.77    10048.78    293.29 o 
  -1   9   3     1092.14      902.04     51.42 o 
   0   9   3    10181.35     9777.05    483.61 o 
   1   9   3      188.46      159.12     19.13 o 
   2   9   3     7113.75     6947.31    211.26 o 
   3   9   3      530.73      559.92     55.61 o 
   4   9   3     1486.12     1461.77     94.43 o 
   5   9   3     1125.80     1189.94     86.35 o 
   6   9   3     2139.29     2204.69    240.30 o 
   7   9   3      394.38      497.62     70.71 o 
   8   9   3     1572.08     1851.89    126.93 o 
   9   9   3      291.77      212.41     65.30 o 
 -11  10   3        1.56        0.00     58.08 o 
 -10  10   3       13.24        0.00     47.18 o 
  -9  10   3      239.76      218.11     51.71 o 
  -8  10   3        5.50        0.00     36.88 o 
  -7  10   3       11.84       39.94     37.38 o 
  -6  10   3      217.93      251.29     44.11 o 
  -5  10   3      378.24      427.81     32.68 o 
  -4  10   3       90.45       96.40     20.07 o 
  -3  10   3     1547.52     1531.53     58.07 o 
  -2  10   3      115.55      107.40     18.32 o 
  -1  10   3      114.84       79.91     16.37 o 
   0  10   3      254.07      264.18     26.28 o 
   1  10   3        0.91        1.79     14.96 o 
   2  10   3      418.48      421.80     61.89 o 
   3  10   3       39.36       12.56     23.43 o 
   4  10   3      119.33       88.61     29.95 o 
   5  10   3      202.91      144.93     60.00 o 
   6  10   3        3.19        0.00     39.01 o 
   7  10   3       46.47       25.15     46.31 o 
   8  10   3       57.10       46.07     56.22 o 
   9  10   3       85.26       22.63     61.14 o 
 -10  11   3     1585.75     1943.23    212.39 o 
  -9  11   3      146.68      135.87     50.97 o 
  -8  11   3     2271.06     2795.38    137.36 o 
  -7  11   3        0.47        0.00     34.91 o 
  -6  11   3     7941.53     9368.74    499.72 o 
  -5  11   3       12.56        0.00     21.21 o 
  -4  11   3     9083.41     9829.03    253.92 o 
  -3  11   3      303.01      260.43     24.67 o 
  -2  11   3     6361.93     6859.67    179.67 o 
  -1  11   3      337.15      317.67     25.14 o 
   0  11   3     7269.53     7221.08    198.59 o 
   1  11   3      384.69      301.91     36.77 o 
   2  11   3     7754.21     7523.86   1069.99 o 
   3  11   3       25.52        0.00     24.62 o 
   4  11   3     4748.36     5262.37    343.74 o 
   5  11   3       87.04       70.71     35.98 o 
   6  11   3     4323.95     4755.17    255.81 o 
   7  11   3      162.79      124.28     45.84 o 
   8  11   3     2519.46     2957.74    153.75 o 
 -10  12   3       65.82       83.59     56.48 o 
  -9  12   3       74.37       67.62     49.74 o 
  -8  12   3      235.45      245.35     55.87 o 
  -7  12   3        0.51        0.00     35.44 o 
  -6  12   3      179.57      188.95     44.73 o 
  -5  12   3      319.83      340.18     39.77 o 
  -4  12   3      159.40      132.57     23.79 o 
  -3  12   3       66.39       31.01     18.68 o 
  -2  12   3      330.91      402.92     34.02 o 
  -1  12   3      117.97       96.48     19.84 o 
   0  12   3        0.09        0.00     22.63 o 
   1  12   3       24.78       31.80     29.41 o 
   2  12   3      251.70      206.27     45.32 o 
   3  12   3       10.70        0.00     38.42 o 
   4  12   3      272.55      249.39     52.25 o 
   5  12   3       34.34       65.64     49.17 o 
   6  12   3       77.78       21.88     39.61 o 
   7  12   3        3.40        0.00     41.21 o 
   8  12   3      103.71       80.76     49.06 o 
  -9  13   3     1082.88     1320.41     96.73 o 
  -8  13   3      606.44      916.58    102.31 o 
  -7  13   3      690.12      875.00     75.52 o 
  -6  13   3     1841.84     2011.76    105.09 o 
  -5  13   3      808.78      723.89     53.37 o 
  -4  13   3     1698.41     1748.82     64.34 o 
  -3  13   3     1620.92     1660.33     60.51 o 
  -2  13   3     1253.67     1112.21     54.15 o 
  -1  13   3     2039.18     2095.80    109.14 o 
   0  13   3     1516.18     1499.69     70.26 o 
   1  13   3     3179.90     3206.94    370.71 o 
   2  13   3      770.48      790.03    152.94 o 
   3  13   3     2275.21     2153.65    131.58 o 
   4  13   3      596.76      788.74    145.28 o 
   5  13   3     1487.05     1630.44    128.35 o 
   6  13   3      442.54      555.40     75.15 o 
   7  13   3      853.85      901.36    125.78 o 
  -8  14   3        0.22        0.00     61.24 o 
  -7  14   3        9.13        0.00     39.26 o 
  -6  14   3      115.40      118.57     42.34 o 
  -5  14   3        3.56        0.90     31.26 o 
  -4  14   3        0.46        0.00     26.23 o 
  -3  14   3       66.02       36.02     23.16 o 
  -2  14   3      117.97      127.68     27.78 o 
  -1  14   3      203.74      136.93     31.14 o 
   0  14   3      654.75      691.92     79.69 o 
   1  14   3       47.74       23.22     40.51 o 
   2  14   3       37.32        0.00     37.21 o 
   3  14   3       88.89       34.78     40.26 o 
   4  14   3       80.65        0.00     40.06 o 
   5  14   3        4.89        0.00     52.66 o 
   6  14   3       32.46        0.00     72.91 o 
  -7  15   3     1162.46     1361.61    119.73 o 
  -6  15   3        3.87        0.00     52.92 o 
  -5  15   3     2048.53     2282.20    123.47 o 
  -4  15   3       36.44        0.00     34.46 o 
  -3  15   3     2705.19     3011.86    110.73 o 
  -2  15   3        7.12        0.00     29.67 o 
  -1  15   3     2763.98     2918.73    169.20 o 
   0  15   3       28.29        0.00     39.78 o 
   1  15   3     2688.20     2714.11    158.69 o 
   2  15   3        2.41        0.00     38.15 o 
   3  15   3     2350.57     2277.26    142.90 o 
   4  15   3       86.72       35.19     45.69 o 
   5  15   3     1004.73     1171.86    185.19 o 
  -6  16   3       20.99       51.28     62.40 o 
  -5  16   3       26.55        0.00     81.90 o 
  -4  16   3        2.63        0.00     42.93 o 
  -3  16   3      121.02      132.26     60.79 o 
  -2  16   3        0.34        0.00     31.49 o 
  -1  16   3        1.84        0.00     31.06 o 
   0  16   3       10.46        0.00     45.81 o 
   1  16   3       10.08        0.00     42.92 o 
   2  16   3        7.43        0.00     43.05 o 
   3  16   3       62.66       25.85     71.80 o 
   4  16   3        2.68        0.00     43.15 o 
  -5  17   3      831.15     1041.51    159.73 o 
  -4  17   3      341.61      410.10     76.80 o 
  -3  17   3     1252.44     1546.10    122.71 o 
  -2  17   3      562.70      641.02     59.96 o 
  -1  17   3     1167.53     1292.95     86.60 o 
   0  17   3      369.54      350.78     66.75 o 
   1  17   3      913.10     1140.40     99.80 o 
   2  17   3      273.62      298.43     64.86 o 
   3  17   3      844.15     1059.52    114.52 o 
  -2  18   3       24.77        0.00     54.29 o 
  -1  18   3       16.41        0.00     42.00 o 
   0  18   3        0.15        0.00     65.09 o 
 -12   0   4      267.72      222.60    111.72 o 
 -10   0   4      403.25      279.17     93.33 o 
  -8   0   4      172.92      168.61     34.38 o 
  -6   0   4       91.50       52.06     25.59 o 
  -4   0   4     8143.96     8276.32    404.18 o 
  -2   0   4       37.33       62.14     13.75 o 
   0   0   4      939.32     1026.53     66.18 o 
   2   0   4     2959.85     3123.65    157.74 o 
   4   0   4      297.25      286.20     51.63 o 
   6   0   4      120.76       26.09     65.51 o 
   8   0   4      803.30      693.72    132.34 o 
  10   0   4      271.26      199.58    126.04 o 
 -13   1   4     1861.37     2149.53    175.24 o 
 -12   1   4      113.01        0.00     62.87 o 
 -11   1   4      722.45      849.14    105.89 o 
 -10   1   4      232.41      198.17     46.29 o 
  -9   1   4     3956.48     3861.09    135.04 o 
  -8   1   4     1141.58     1003.42     50.82 o 
  -7   1   4     8016.22     8325.96    257.88 o 
  -6   1   4       68.00       44.94     15.42 o 
  -5   1   4    20541.11    21287.72    624.05 o 
  -4   1   4     1628.62     1591.43     65.28 o 
  -3   1   4    32050.50    32374.58    950.85 o 
  -2   1   4      945.17     1062.28     38.90 o 
  -1   1   4     5457.15     7194.09    227.63 o 
   0   1   4     1851.94     2106.21     76.92 o 
   1   1   4    17095.30    22068.50    680.58 o 
   2   1   4     6059.01     8096.12    260.75 o 
   3   1   4     7004.20     7914.84    256.66 o 
   4   1   4     1847.80     1891.78    101.63 o 
   5   1   4     4259.32     3908.81    187.18 o 
   6   1   4     2706.80     2471.58    158.96 o 
   7   1   4     1861.81     1560.35    252.72 o 
   8   1   4       48.73       17.78     61.90 o 
   9   1   4      760.69      868.41    114.66 o 
  10   1   4       22.74        0.00     66.51 o 
 -13   2   4        9.27        6.43     66.25 o 
 -12   2   4        0.39       22.18     61.54 o 
 -11   2   4      373.19      349.57     77.44 o 
 -10   2   4      450.55      259.21     52.86 o 
  -9   2   4       11.85       18.88     25.42 o 
  -8   2   4     1094.76      953.71     49.98 o 
  -7   2   4     1313.84     1218.93     53.95 o 
  -6   2   4     1111.16     1057.79     45.55 o 
  -5   2   4      242.16      281.06     21.39 o 
  -4   2   4     6513.07     7030.56    213.47 o 
  -3   2   4     1582.50     1406.40     58.90 o 
  -2   2   4      126.00      111.37     12.89 o 
  -1   2   4      240.55      291.32     27.27 o 
   0   2   4     2511.35     2794.21     95.50 o 
   1   2   4      727.94      661.58     34.52 o 
   2   2   4     2178.67     2445.95     88.72 o 
   3   2   4     5357.01     6126.83    300.04 o 
   4   2   4     2880.81     2759.32    213.28 o 
   5   2   4      539.48      508.52     47.66 o 
   6   2   4       67.78        0.00     49.24 o 
   7   2   4      104.30        0.00     53.78 o 
   8   2   4      954.30      768.89    101.53 o 
   9   2   4      309.42      266.89     87.35 o 
  10   2   4      793.46      776.62    115.38 o 
 -13   3   4      231.75      236.68    118.67 o 
 -12   3   4     1351.39     1308.11    128.25 o 
 -11   3   4      888.26      918.82    120.81 o 
 -10   3   4     2991.58     2873.04    176.13 o 
  -9   3   4     1662.68     1547.21    109.16 o 
  -8   3   4     2937.03     2769.31    128.53 o 
  -7   3   4     2925.76     2713.68     94.83 o 
  -6   3   4     6329.98     6581.23    207.87 o 
  -5   3   4     5586.76     5052.79    158.33 o 
  -4   3   4    16631.73    17203.20    508.35 o 
  -3   3   4     6153.26     6228.33    191.34 o 
  -2   3   4    13010.80    14525.10    466.93 o 
  -1   3   4     7068.99     7930.65    289.19 o 
   0   3   4     9349.23    11126.81    399.57 o 
   1   3   4       21.82       24.02     13.47 o 
   2   3   4     8941.60     9965.21    361.14 o 
   3   3   4    13313.38    14952.48    631.73 o 
   4   3   4     1698.24     1714.68     85.26 o 
   5   3   4     2952.08     3028.82    173.20 o 
   6   3   4     2412.90     2375.74    135.30 o 
   7   3   4      693.24      610.76     85.49 o 
   8   3   4      651.35      645.21     97.24 o 
   9   3   4      866.83      982.95    319.88 o 
  10   3   4      106.80       97.14     75.07 o 
 -12   4   4        0.83      153.54    100.86 o 
 -11   4   4      302.72      258.48     64.73 o 
 -10   4   4       24.06       63.33     48.28 o 
  -9   4   4      496.88      448.68     62.15 o 
  -8   4   4       58.10       79.77     29.63 o 
  -7   4   4      241.81      198.65     22.80 o 
  -6   4   4     1065.82     1121.32     48.10 o 
  -5   4   4       81.22       76.83     15.67 o 
  -4   4   4     3473.71     3611.31    129.40 o 
  -3   4   4      547.17      448.08     19.81 o 
  -2   4   4     1393.55     1437.36     58.04 o 
  -1   4   4     2040.72     1973.96     75.64 o 
   0   4   4     1855.68     1735.71     97.87 o 
   1   4   4     5429.12     6034.41    223.47 o 
   2   4   4      539.77      592.95     38.61 o 
   3   4   4     8944.00     9872.33    360.09 o 
   4   4   4     2416.86     2565.02    137.71 o 
   5   4   4     6497.21     6122.06    311.09 o 
   6   4   4        6.99        0.00     28.46 o 
   7   4   4      541.92      372.36     75.41 o 
   8   4   4      436.26      503.49     86.36 o 
   9   4   4      566.81      536.70     96.68 o 
  10   4   4      213.65      165.00     82.50 o 
 -12   5   4     1435.41     1516.64    202.79 o 
 -11   5   4       68.02        8.28     51.73 o 
 -10   5   4     3875.39     3806.18    222.75 o 
  -9   5   4       43.79        0.00     36.20 o 
  -8   5   4     2437.72     2387.48    147.61 o 
  -7   5   4      329.63      292.97     37.42 o 
  -6   5   4    14213.45    14651.95    437.01 o 
  -5   5   4        2.84        0.00     10.80 o 
  -4   5   4     5714.88     5301.13    193.76 o 
  -3   5   4      508.22      549.86     26.46 o 
  -2   5   4     8355.63     8056.10    368.68 o 
  -1   5   4     4025.16     4302.02    148.22 o 
   0   5   4    13935.91    14357.82   1054.58 o 
   1   5   4      485.83      483.20     33.43 o 
   2   5   4     8100.01     8847.85    323.07 o 
   3   5   4      177.23      201.88     34.26 o 
   4   5   4     8687.70     8656.23    421.80 o 
   5   5   4        4.66        0.00     33.85 o 
   6   5   4     2799.23     3047.77    209.70 o 
   7   5   4        2.23        0.00     35.58 o 
   8   5   4     2220.37     2106.69    669.10 o 
   9   5   4       23.15        0.00     64.03 o 
  10   5   4      192.63      112.36     82.47 o 
 -12   6   4       68.15       66.58     97.05 o 
 -11   6   4      178.39      138.51     60.07 o 
 -10   6   4       77.97      200.93     57.66 o 
  -9   6   4      422.25      408.09     64.88 o 
  -8   6   4      363.56      261.37     52.63 o 
  -7   6   4      732.79      627.88     51.66 o 
  -6   6   4       51.15       65.49     19.98 o 
  -5   6   4     1540.29     1230.65     54.82 o 
  -4   6   4      365.53      372.34     23.97 o 
  -3   6   4     2659.26     2518.05    100.40 o 
  -2   6   4       59.88       64.73     18.89 o 
  -1   6   4      406.10      327.45     25.97 o 
   0   6   4     1485.88     1444.37     66.85 o 
   1   6   4     4255.22     4236.56    163.02 o 
   2   6   4        0.65        0.00     16.79 o 
   3   6   4     3442.49     3888.94    190.92 o 
   4   6   4      367.77      337.80     46.66 o 
   5   6   4     1535.59     1282.99     88.79 o 
   6   6   4      398.63      378.75     56.66 o 
   7   6   4      759.59      749.83     79.76 o 
   8   6   4       41.95       49.55     64.19 o 
   9   6   4      290.11      295.53    123.89 o 
 -12   7   4      468.97      632.09     86.78 o 
 -11   7   4      908.17     1120.27    113.92 o 
 -10   7   4      881.53      932.33     94.92 o 
  -9   7   4      115.51       84.72     47.76 o 
  -8   7   4     1750.83     1606.06    114.84 o 
  -7   7   4     3624.39     3385.22    152.54 o 
  -6   7   4     4179.54     3928.81    172.18 o 
  -5   7   4     3834.41     3788.11    121.49 o 
  -4   7   4     4532.40     4253.86    133.55 o 
  -3   7   4     1164.64     1154.86     60.14 o 
  -2   7   4    11563.72    11898.62    345.52 o 
  -1   7   4     4319.07     4204.69    172.74 o 
   0   7   4    14441.94    14850.65    533.41 o 
   1   7   4     1167.94     1063.24     80.01 o 
   2   7   4     7736.18     8535.47    314.30 o 
   3   7   4      586.13      514.37     51.06 o 
   4   7   4     4036.66     4116.28    205.33 o 
   5   7   4      447.53      459.47     57.53 o 
   6   7   4     1817.89     1890.70    121.10 o 
   7   7   4      633.81      515.31     70.40 o 
   8   7   4     1233.28     1210.84    164.61 o 
   9   7   4      315.32      183.42     75.86 o 
 -12   8   4        4.36        0.00     53.75 o 
 -11   8   4       47.05       89.19     54.75 o 
 -10   8   4       30.41        0.00     65.18 o 
  -9   8   4      130.72      138.32     51.40 o 
  -8   8   4        3.16        0.00     36.29 o 
  -7   8   4      388.57      451.73     60.98 o 
  -6   8   4      980.22      813.02    154.77 o 
  -5   8   4      204.35      195.99     23.25 o 
  -4   8   4      830.76      774.47     38.55 o 
  -3   8   4     2460.98     2387.25     81.60 o 
  -2   8   4     1030.61      881.87     38.44 o 
  -1   8   4      802.32      686.12     38.85 o 
   0   8   4     2008.80     1827.33     82.33 o 
   1   8   4      358.95      323.56     31.95 o 
   2   8   4      272.00      189.40     32.85 o 
   3   8   4       42.09        0.69     23.39 o 
   4   8   4      218.70      226.08     41.39 o 
   5   8   4      121.13      110.95     44.26 o 
   6   8   4      109.41       78.67     43.97 o 
   7   8   4      659.28      772.07     83.57 o 
   8   8   4      290.81      313.42    121.61 o 
   9   8   4       35.11        0.00     77.51 o 
 -11   9   4      946.77     1284.55    100.09 o 
 -10   9   4       38.83       34.12     48.65 o 
  -9   9   4     1165.51     1426.80    176.87 o 
  -8   9   4      749.96      802.21     86.26 o 
  -7   9   4     4041.02     4138.23    235.11 o 
  -6   9   4      556.39      459.57     98.00 o 
  -5   9   4     8991.51     9419.95    321.86 o 
  -4   9   4      817.25      758.75     45.14 o 
  -3   9   4     7404.28     7611.62    228.08 o 
  -2   9   4      749.09      594.75     32.98 o 
  -1   9   4     6709.15     6198.51    263.71 o 
   0   9   4      770.55      783.47     49.92 o 
   1   9   4     8589.37     8911.10    580.83 o 
   2   9   4      928.02      960.09     70.61 o 
   3   9   4     2409.07     2246.45    271.72 o 
   4   9   4       35.94       38.46     33.72 o 
   5   9   4     3192.57     3345.26    179.56 o 
   6   9   4      170.89      218.15     52.11 o 
   7   9   4      849.17      850.08    132.73 o 
   8   9   4      286.37      311.78     69.69 o 
 -11  10   4        0.13        0.00     54.61 o 
 -10  10   4       96.72       57.86     55.65 o 
  -9  10   4        2.22        0.00     54.02 o 
  -8  10   4      632.37      647.30     78.43 o 
  -7  10   4        5.51        0.00     37.23 o 
  -6  10   4     2261.34     2207.92    144.14 o 
  -5  10   4        0.31        0.00     31.36 o 
  -4  10   4     3645.05     3619.10    120.03 o 
  -3  10   4       68.22       73.99     19.97 o 
  -2  10   4     4315.47     4332.37    190.63 o 
  -1  10   4      498.15      522.21     44.10 o 
   0  10   4     1216.74     1164.32     78.88 o 
   1  10   4      274.22      258.76     31.65 o 
   2  10   4     1455.97     1613.96     99.52 o 
   3  10   4      111.28       95.18     36.07 o 
   4  10   4     2121.09     1864.48    116.06 o 
   5  10   4       37.95        0.00     39.47 o 
   6  10   4     1027.27     1033.30     89.90 o 
   7  10   4       24.86        8.76     49.15 o 
   8  10   4      915.79     1050.38    102.56 o 
 -10  11   4       75.44        0.00     50.74 o 
  -9  11   4     1171.52     1473.99     95.32 o 
  -8  11   4       11.37        0.00     39.11 o 
  -7  11   4     1124.80     1255.64     92.77 o 
  -6  11   4      188.41      156.35     70.97 o 
  -5  11   4     3195.45     3466.35    137.72 o 
  -4  11   4      474.17      539.72     37.74 o 
  -3  11   4     4492.37     4882.64    180.91 o 
  -2  11   4      171.29      125.76     23.27 o 
  -1  11   4     3453.39     3425.51    116.44 o 
   0  11   4       13.53        0.00     20.62 o 
   1  11   4     6359.92     6517.22    305.18 o 
   2  11   4      274.75      221.63     43.46 o 
   3  11   4     1909.75     2183.43    128.69 o 
   4  11   4        3.52        0.00     34.09 o 
   5  11   4     3178.71     3768.74    264.43 o 
   6  11   4        0.07        0.00     46.37 o 
   7  11   4     1295.87     1447.27    112.65 o 
   8  11   4        0.41        0.00     56.75 o 
 -10  12   4      101.81      156.84     58.47 o 
  -9  12   4       24.33       52.78     48.16 o 
  -8  12   4      115.24      109.01     66.65 o 
  -7  12   4       25.43       10.11     42.35 o 
  -6  12   4      603.17      709.89     63.10 o 
  -5  12   4      270.69      271.57     35.78 o 
  -4  12   4     1058.11     1091.55     54.47 o 
  -3  12   4       33.76       10.27     18.61 o 
  -2  12   4     1123.57     1089.75     44.42 o 
  -1  12   4      371.16      352.97     35.44 o 
   0  12   4     1907.65     1805.01     73.49 o 
   1  12   4     1102.53     1220.42     87.82 o 
   2  12   4      512.63      429.01     55.06 o 
   3  12   4     2275.23     2181.22    130.71 o 
   4  12   4      848.49      931.23     83.28 o 
   5  12   4      573.39      640.58     76.25 o 
   6  12   4      357.81      359.47     66.21 o 
   7  12   4      195.34      212.32     64.46 o 
  -9  13   4      117.43       99.10     54.88 o 
  -8  13   4      613.47      612.98     69.44 o 
  -7  13   4      879.48      951.15     78.65 o 
  -6  13   4     1003.27     1094.14     77.84 o 
  -5  13   4     1409.57     1324.25     69.18 o 
  -4  13   4     1100.64     1166.11     56.71 o 
  -3  13   4     1538.19     1489.11     56.58 o 
  -2  13   4      913.68      976.17     45.51 o 
  -1  13   4     2582.00     2603.71     98.27 o 
   0  13   4      637.80      590.62     44.55 o 
   1  13   4     3005.73     2874.00    160.86 o 
   2  13   4     2277.69     2155.34    130.67 o 
   3  13   4      629.69      821.25     92.66 o 
   4  13   4      458.84      472.70     66.09 o 
   5  13   4      374.29      506.37     70.57 o 
   6  13   4      435.59      464.10     75.41 o 
  -8  14   4       13.78        0.00     45.72 o 
  -7  14   4      270.27      286.58     57.35 o 
  -6  14   4       83.48        0.00     41.96 o 
  -5  14   4      593.15      721.91     57.47 o 
  -4  14   4       19.23       14.07     27.95 o 
  -3  14   4      560.57      691.70     46.91 o 
  -2  14   4        1.72        0.00     20.88 o 
  -1  14   4       95.73       84.73     30.28 o 
   0  14   4       48.12        4.34     44.01 o 
   1  14   4      809.57      851.36     82.89 o 
   2  14   4      241.74      149.65     48.52 o 
   3  14   4      670.27      635.94     97.56 o 
   4  14   4       20.32        0.00     42.81 o 
   5  14   4      377.10      362.72    110.76 o 
   6  14   4       17.09        0.00     49.91 o 
  -7  15   4       10.59        0.00     47.67 o 
  -6  15   4     1068.86     1279.80     86.34 o 
  -5  15   4        7.62        0.00     31.11 o 
  -4  15   4     1743.46     2007.89     90.71 o 
  -3  15   4       15.43        0.00     27.77 o 
  -2  15   4     2704.55     2752.88     98.25 o 
  -1  15   4       85.94       34.34     37.70 o 
   0  15   4     1701.77     2040.99    366.12 o 
   1  15   4      157.84      118.17     51.27 o 
   2  15   4     2228.89     2379.73    146.84 o 
   3  15   4      213.31      197.05     52.88 o 
   4  15   4     1119.64     1454.76    190.41 o 
   5  15   4        6.86        0.00     49.16 o 
  -6  16   4       19.17        0.00     51.10 o 
  -5  16   4      121.36      104.42     44.13 o 
  -4  16   4      131.49      120.91     44.21 o 
  -3  16   4      447.43      458.05     66.60 o 
  -2  16   4       27.26       28.80     42.87 o 
  -1  16   4      447.03      450.14     68.76 o 
   0  16   4       48.87       11.08     46.97 o 
   1  16   4      615.32      731.51     81.92 o 
   2  16   4       40.57        0.00     46.96 o 
   3  16   4      492.85      393.64     67.19 o 
  -4  17   4      861.80      957.92    104.79 o 
  -3  17   4      292.90      358.00     70.06 o 
  -2  17   4      964.89     1208.72    108.22 o 
  -1  17   4      207.46      198.49     56.46 o 
   0  17   4      594.80      568.73     79.10 o 
   1  17   4      237.59      245.38     61.79 o 
   2  17   4      614.30      712.77     85.81 o 
 -13   0   5      189.31      190.64    101.28 o 
 -11   0   5      989.74      963.84    140.77 o 
  -9   0   5     1511.11     1361.82     99.80 o 
  -7   0   5     5466.77     4978.97    334.40 o 
  -5   0   5     3805.73     4094.66    212.49 o 
  -3   0   5    23331.40    26661.15    993.57 o 
  -1   0   5    11263.71    13027.29    574.89 o 
   1   0   5    14904.96    20130.15    886.58 o 
   3   0   5    11144.21    12825.32    578.80 o 
   5   0   5      520.06      599.82    117.76 o 
   7   0   5     3377.81     3724.85    313.00 o 
   9   0   5     1788.20     1590.00    211.65 o 
 -13   1   5      107.80      126.27     71.07 o 
 -12   1   5     1085.74     1034.54    114.38 o 
 -11   1   5        5.02        0.00     46.98 o 
 -10   1   5     3297.48     3254.41    136.28 o 
  -9   1   5      188.20      128.75     30.15 o 
  -8   1   5     5078.97     5131.67    234.71 o 
  -7   1   5       97.64       98.73     23.83 o 
  -6   1   5     3407.84     3469.11    113.96 o 
  -5   1   5     2368.11     2480.05     97.52 o 
  -4   1   5    11294.62    12239.25    361.68 o 
  -3   1   5       11.34       53.08     11.47 o 
  -2   1   5     3537.14     4100.18    123.66 o 
  -1   1   5     1700.78     2146.46     78.68 o 
   0   1   5     4835.32     6101.47    200.53 o 
   1   1   5     1140.76     1296.36     60.54 o 
   2   1   5    16429.94    21577.63    979.24 o 
   3   1   5      570.08      698.31     46.77 o 
   4   1   5     5296.91     5569.89    192.57 o 
   5   1   5     1121.80     1057.33     99.62 o 
   6   1   5      833.72      762.10     93.84 o 
   7   1   5        1.90        0.00     57.86 o 
   8   1   5      828.42      728.51    152.20 o 
   9   1   5      107.21      104.70     77.83 o 
 -13   2   5        8.48       20.10     61.98 o 
 -12   2   5      202.64      137.58     71.40 o 
 -11   2   5      689.43      726.21     69.51 o 
 -10   2   5      480.97      463.99     57.81 o 
  -9   2   5     1978.92     1963.90     90.88 o 
  -8   2   5     2985.33     2766.39    114.91 o 
  -7   2   5     3830.87     3811.87    146.68 o 
  -6   2   5     1576.24     1336.69     52.38 o 
  -5   2   5     5431.85     5769.79    315.28 o 
  -4   2   5     5910.90     6144.24    369.66 o 
  -3   2   5    14874.31    15873.74    533.21 o 
  -2   2   5    10202.35    11017.74    375.23 o 
  -1   2   5     5965.06     6875.00    220.83 o 
   0   2   5     6290.82     7322.66    235.31 o 
   1   2   5     4906.68     5768.12    190.12 o 
   2   2   5     3051.53     3243.99    116.37 o 
   3   2   5     8966.44    10322.69    646.03 o 
   4   2   5     2313.70     2232.72    150.51 o 
   5   2   5     1512.53     1427.51     79.80 o 
   6   2   5     2052.94     1895.85    212.52 o 
   7   2   5     2271.53     2205.37    426.61 o 
   8   2   5      734.68      738.71    220.02 o 
   9   2   5     1250.77     1184.19    131.25 o 
 -13   3   5      305.41      342.44    125.96 o 
 -12   3   5      234.69      301.27    114.29 o 
 -11   3   5      490.07      528.41     87.47 o 
 -10   3   5      206.38      197.96     44.96 o 
  -9   3   5      334.55      336.28     42.56 o 
  -8   3   5     2015.44     1933.85     88.11 o 
  -7   3   5     2844.17     2851.27    114.59 o 
  -6   3   5     1643.57     1436.01     66.16 o 
  -5   3   5     6578.07     6674.08    241.02 o 
  -4   3   5      231.44      297.50     22.63 o 
  -3   3   5     3479.09     3534.24    114.29 o 
  -2   3   5       60.68       45.92     14.27 o 
  -1   3   5     8705.24    10848.02    394.14 o 
   0   3   5      322.69      404.77     40.69 o 
   1   3   5     9505.67    11012.55    346.95 o 
   2   3   5     1898.80     2091.16     80.90 o 
   3   3   5       24.86        0.00     21.96 o 
   4   3   5      138.49      104.20     36.57 o 
   5   3   5      474.55      397.38     63.60 o 
   6   3   5      194.37      129.28     74.32 o 
   7   3   5        5.08        0.00     57.67 o 
   8   3   5      654.65      691.67    255.80 o 
   9   3   5      116.16      138.94     75.65 o 
 -13   4   5       16.28        0.00     88.28 o 
 -12   4   5     1154.05     1118.85    168.75 o 
 -11   4   5      109.64      110.65     55.73 o 
 -10   4   5     2695.17     2570.86    163.89 o 
  -9   4   5      203.44      204.25     42.06 o 
  -8   4   5     1262.87     1280.12     66.32 o 
  -7   4   5        1.48       10.61     20.97 o 
  -6   4   5     4069.32     4163.99    205.10 o 
  -5   4   5       23.17       37.90     14.07 o 
  -4   4   5     3401.17     3220.45    106.82 o 
  -3   4   5      979.12      918.07     44.77 o 
  -2   4   5     3790.32     3715.56    131.71 o 
  -1   4   5     5313.29     6018.50    225.72 o 
   0   4   5    11337.22    13187.02    475.40 o 
   1   4   5     2646.32     2741.22    111.81 o 
   2   4   5     9058.59     9421.57    445.70 o 
   3   4   5     1368.12     1329.53    110.46 o 
   4   4   5     8362.74     8996.52    340.95 o 
   5   4   5      788.73      818.79     75.54 o 
   6   4   5     1523.54     1502.44     87.25 o 
   7   4   5      502.11      480.52     82.54 o 
   8   4   5     1759.89     1701.98    206.39 o 
   9   4   5      223.67      206.90     80.65 o 
 -12   5   5       12.58        0.00     55.47 o 
 -11   5   5     1367.98     1478.72    119.18 o 
 -10   5   5        5.86        0.00     41.86 o 
  -9   5   5      419.87      443.94     64.11 o 
  -8   5   5       22.96        0.00     26.28 o 
  -7   5   5     5948.58     5683.74    236.63 o 
  -6   5   5      437.57      405.89     35.10 o 
  -5   5   5     2997.50     2994.28    113.59 o 
  -4   5   5      143.62      160.43     16.61 o 
  -3   5   5     9965.06     9847.84    328.05 o 
  -2   5   5      496.60      475.82     34.32 o 
  -1   5   5     3092.38     3103.98    179.15 o 
   0   5   5       82.00       60.87     18.57 o 
   1   5   5     1442.15     1334.95     63.99 o 
   2   5   5      206.73      203.83     27.57 o 
   3   5   5     1163.90     1070.71     75.48 o 
   4   5   5      141.02      124.21     40.76 o 
   5   5   5      242.89      212.66     44.77 o 
   6   5   5       68.21       29.84     36.48 o 
   7   5   5      644.42      638.77    162.44 o 
   8   5   5        0.26        0.00     62.89 o 
   9   5   5      272.47      234.04     84.84 o 
 -12   6   5      227.95      265.32     73.73 o 
 -11   6   5       33.31        3.15     64.59 o 
 -10   6   5      993.72      938.20     91.24 o 
  -9   6   5       98.53       43.78     41.28 o 
  -8   6   5     1346.12     1147.00     92.29 o 
  -7   6   5       94.02      101.22     31.26 o 
  -6   6   5     4073.78     3763.05    166.43 o 
  -5   6   5      900.66      805.79     48.09 o 
  -4   6   5     8198.58     8279.52    245.77 o 
  -3   6   5      454.86      490.48     34.89 o 
  -2   6   5     5866.92     5564.09    189.90 o 
  -1   6   5      114.26       75.94     21.25 o 
   0   6   5    12430.19    12997.40    469.89 o 
   1   6   5      313.57      287.42     29.11 o 
   2   6   5     6367.07     6593.35    247.83 o 
   3   6   5      334.11      319.45     77.06 o 
   4   6   5     6454.24     6211.28    398.29 o 
   5   6   5      251.63      191.53     47.02 o 
   6   6   5     3142.27     3390.84    184.91 o 
   7   6   5      110.01       23.79     61.90 o 
   8   6   5     1298.71     1392.86    253.30 o 
   9   6   5      190.91      104.45     76.23 o 
 -12   7   5      551.80      570.17     90.11 o 
 -11   7   5      701.23      649.09     90.64 o 
 -10   7   5     1221.13     1196.85    104.92 o 
  -9   7   5      891.92      902.55     90.02 o 
  -8   7   5      298.96      273.25     72.30 o 
  -7   7   5     1464.43     1367.17     81.13 o 
  -6   7   5     1865.89     1667.86    117.04 o 
  -5   7   5     1689.26     1676.54     77.17 o 
  -4   7   5      550.54      530.44     31.07 o 
  -3   7   5     4002.40     3938.72    143.13 o 
  -2   7   5      667.86      565.21     36.73 o 
  -1   7   5     2434.45     2546.15    107.70 o 
   0   7   5      807.70      776.39     47.83 o 
   1   7   5     3132.93     3382.53    140.71 o 
   2   7   5     1559.36     1369.29    168.13 o 
   3   7   5     1584.10     1615.48     99.38 o 
   4   7   5      797.54      685.66     65.89 o 
   5   7   5     1196.45     1157.36     95.39 o 
   6   7   5      166.39      177.22     54.28 o 
   7   7   5      375.23      457.10     72.81 o 
   8   7   5      114.98       87.93     86.83 o 
   9   7   5      147.38      136.32     74.87 o 
 -12   8   5      176.61      273.28     80.59 o 
 -11   8   5      183.72      174.78     69.61 o 
 -10   8   5      260.34      340.72     68.53 o 
  -9   8   5     1099.16     1100.84     98.95 o 
  -8   8   5      582.76      638.94     74.43 o 
  -7   8   5     1705.34     1552.33    114.00 o 
  -6   8   5      485.65      488.85     62.73 o 
  -5   8   5     4413.51     4191.09    156.62 o 
  -4   8   5     4007.75     4114.91    152.28 o 
  -3   8   5     4943.32     5398.39    252.80 o 
  -2   8   5     1157.47      935.51     80.49 o 
  -1   8   5     2982.15     2547.80    390.98 o 
   0   8   5     2215.46     2156.79     95.54 o 
   1   8   5     5134.11     5161.17    200.19 o 
   2   8   5     4148.29     4101.72    203.08 o 
   3   8   5     1763.70     1594.86    197.69 o 
   4   8   5      595.59      664.93    101.82 o 
   5   8   5     1864.73     1639.24    296.77 o 
   6   8   5      810.10      867.61     88.60 o 
   7   8   5      736.13      787.43    136.75 o 
   8   8   5      215.03      240.99     78.37 o 
 -11   9   5      285.17      373.50     79.81 o 
 -10   9   5     1120.30     1221.28    109.29 o 
  -9   9   5      327.86      265.98    103.10 o 
  -8   9   5      389.83      408.98     66.12 o 
  -7   9   5       20.10       11.13     37.04 o 
  -6   9   5     2704.84     2575.71    200.75 o 
  -5   9   5      452.21      364.95     38.94 o 
  -4   9   5     1302.47     1292.41     64.48 o 
  -3   9   5      455.67      489.92     32.14 o 
  -2   9   5      581.45      512.70     37.18 o 
  -1   9   5        3.57        0.00     20.51 o 
   0   9   5     3272.07     3251.27    135.05 o 
   1   9   5      269.07      267.86     41.94 o 
   2   9   5     1439.06     1435.01    149.71 o 
   3   9   5       53.19       83.53     37.14 o 
   4   9   5      960.87      880.38    136.50 o 
   5   9   5      552.40      592.84     71.15 o 
   6   9   5      512.01      516.51     73.57 o 
   7   9   5      100.17      148.38     61.32 o 
   8   9   5      158.73       52.92     87.95 o 
 -11  10   5      363.63      460.95     75.30 o 
 -10  10   5        2.65        0.33     72.88 o 
  -9  10   5      610.03      618.39     83.62 o 
  -8  10   5       89.02       89.60     50.63 o 
  -7  10   5     1320.49     1352.29    106.34 o 
  -6  10   5       10.55        0.00     25.85 o 
  -5  10   5     2599.64     2662.22    111.33 o 
  -4  10   5       14.36        0.00     22.41 o 
  -3  10   5     7126.69     7327.56    223.42 o 
  -2  10   5       76.02       36.88     21.48 o 
  -1  10   5     5583.79     5297.90    369.01 o 
   0  10   5      124.44      114.78     28.92 o 
   1  10   5     3939.80     3806.30    192.77 o 
   2  10   5      208.97      184.90     40.75 o 
   3  10   5     4438.13     4630.67    232.52 o 
   4  10   5       74.85       69.27     44.33 o 
   5  10   5     2839.32     3030.46    172.34 o 
   6  10   5       37.96        0.00     67.53 o 
   7  10   5     1527.38     1644.20    123.03 o 
 -10  11   5      753.05     1011.91     89.94 o 
  -9  11   5        2.93        0.00     95.97 o 
  -8  11   5      536.78      639.45     82.88 o 
  -7  11   5       50.47        0.00     48.36 o 
  -6  11   5     1097.73     1028.32     68.23 o 
  -5  11   5      621.52      556.71     47.82 o 
  -4  11   5        4.13        0.00     22.71 o 
  -3  11   5      414.33      411.18     38.71 o 
  -2  11   5      158.25       93.11     24.49 o 
  -1  11   5      124.42       82.29     28.54 o 
   0  11   5      742.81      745.16     55.63 o 
   1  11   5      372.38      443.43    105.58 o 
   2  11   5      136.06      118.61     39.93 o 
   3  11   5        0.01       13.41     39.65 o 
   4  11   5      181.65       85.12     46.78 o 
   5  11   5      277.00      233.70     57.78 o 
   6  11   5      621.85      609.39     81.36 o 
   7  11   5       45.90       60.45     62.41 o 
 -10  12   5      109.04       65.91     70.38 o 
  -9  12   5      101.71       95.66     65.02 o 
  -8  12   5      162.42      209.91     51.54 o 
  -7  12   5      761.50      794.84    120.91 o 
  -6  12   5       20.35        0.00     31.35 o 
  -5  12   5      346.79      386.45     44.03 o 
  -4  12   5      346.04      278.63     37.20 o 
  -3  12   5     1097.62     1120.04     62.28 o 
  -2  12   5       13.59        0.00     21.85 o 
  -1  12   5     3934.28     3340.40    257.31 o 
   0  12   5      678.35      590.25     61.13 o 
   1  12   5     2095.17     1926.11    118.77 o 
   2  12   5     1860.42     1865.77    118.02 o 
   3  12   5     2885.58     2734.54    157.73 o 
   4  12   5      652.89      729.83    138.87 o 
   5  12   5     1606.14     1732.71    122.15 o 
   6  12   5      330.17      269.49     66.79 o 
  -9  13   5      407.85      425.27     64.33 o 
  -8  13   5       75.68       28.75     50.40 o 
  -7  13   5      352.76      400.67     58.04 o 
  -6  13   5      505.85      574.32     52.73 o 
  -5  13   5      571.00      642.75     48.77 o 
  -4  13   5      866.88      931.86     54.01 o 
  -3  13   5      821.56      784.67     47.65 o 
  -2  13   5     1168.25     1169.40     55.09 o 
  -1  13   5       28.82       19.44     26.62 o 
   0  13   5     1340.23     1191.90     89.06 o 
   1  13   5      255.52      177.63     47.28 o 
   2  13   5      485.28      383.33     60.40 o 
   3  13   5       75.25       59.41     44.14 o 
   4  13   5      650.45      752.62     83.82 o 
   5  13   5        6.68        0.00     45.89 o 
   6  13   5      308.90      346.21     72.23 o 
  -8  14   5      441.45      461.13     61.59 o 
  -7  14   5       85.07      103.82     47.84 o 
  -6  14   5      618.70      721.62     60.93 o 
  -5  14   5      289.95      232.08     40.41 o 
  -4  14   5     1336.39     1471.37     68.45 o 
  -3  14   5      138.86       87.82     29.44 o 
  -2  14   5     1869.71     1946.74     84.75 o 
  -1  14   5      378.88      335.33     41.05 o 
   0  14   5     2188.10     1859.31    164.24 o 
   1  14   5      283.41      299.01     58.28 o 
   2  14   5     1300.57     1382.45    103.84 o 
   3  14   5       85.35      104.87     49.16 o 
   4  14   5     1133.46     1140.54     98.04 o 
   5  14   5      172.15       96.26     54.68 o 
  -7  15   5      573.81      675.27     71.38 o 
  -6  15   5       51.84        5.24     34.04 o 
  -5  15   5      456.37      504.68     52.19 o 
  -4  15   5       16.67        0.00     28.87 o 
  -3  15   5      789.29      865.03     54.25 o 
  -2  15   5       57.64       21.26     33.46 o 
  -1  15   5      441.18      296.60     60.70 o 
   0  15   5      114.20       22.39     43.62 o 
   1  15   5      555.56      447.95     65.11 o 
   2  15   5       66.12       85.24     49.49 o 
   3  15   5      335.05      360.46     68.19 o 
   4  15   5       87.58       89.40     54.99 o 
  -6  16   5      469.32      508.53     55.52 o 
  -5  16   5       60.22       58.45     37.21 o 
  -4  16   5      876.88     1070.18     70.98 o 
  -3  16   5      142.49      144.30     34.45 o 
  -2  16   5      829.44      857.88     59.97 o 
  -1  16   5       72.44       16.60     45.51 o 
   0  16   5     1219.78     1433.70    195.46 o 
   1  16   5        4.66       33.85     46.68 o 
   2  16   5      970.65      966.30    150.62 o 
  -4  17   5        0.94       29.66     56.53 o 
  -3  17   5      287.64      240.52     56.84 o 
  -2  17   5        2.41       14.03     49.81 o 
  -1  17   5      199.10      139.88     57.91 o 
   0  17   5       32.62        0.00     75.02 o 
 -12   0   6     3247.63     3029.47    299.92 o 
 -10   0   6     8710.57     9102.42    465.15 o 
  -8   0   6     9524.94     8989.13    568.66 o 
  -6   0   6     4763.09     5132.61    264.64 o 
  -4   0   6    33301.38    33785.52   1265.37 o 
  -2   0   6    13504.15    15049.68    718.28 o 
   0   0   6    15386.05    22324.24    980.98 o 
   2   0   6    14058.28    17453.81    779.19 o 
   4   0   6    16368.34    18352.46   1592.11 o 
   6   0   6     7867.18     8431.18    593.46 o 
   8   0   6     2243.46     2338.47    239.22 o 
 -13   1   6      112.18       77.08     69.10 o 
 -12   1   6      157.73      230.58     71.73 o 
 -11   1   6      298.41      354.13     54.73 o 
 -10   1   6       54.63      173.02     37.17 o 
  -9   1   6     1242.28     1234.70     71.35 o 
  -8   1   6      166.66      200.86     31.68 o 
  -7   1   6      754.46      720.33     45.12 o 
  -6   1   6      294.41      342.45     48.03 o 
  -5   1   6      891.87      868.90     46.12 o 
  -4   1   6        1.57       38.72     16.35 o 
  -3   1   6      225.59      235.52     24.13 o 
  -2   1   6      237.79      201.75     29.33 o 
  -1   1   6      486.72      496.07     34.53 o 
   0   1   6      241.67      301.84     33.57 o 
   1   1   6       32.83        0.00     23.82 o 
   2   1   6        0.10        0.00     35.11 o 
   3   1   6      368.49      397.50     42.16 o 
   4   1   6      392.26      365.82     49.02 o 
   5   1   6      240.64      194.17     60.98 o 
   6   1   6      623.02      708.90    162.39 o 
   7   1   6       58.24        0.00     60.84 o 
   8   1   6        1.43        0.00     68.06 o 
   9   1   6       17.60        0.00     71.60 o 
 -13   2   6      333.01      287.28    111.88 o 
 -12   2   6     1594.36     1794.55    147.81 o 
 -11   2   6      420.86      378.52     57.04 o 
 -10   2   6     2054.97     2076.59     98.13 o 
  -9   2   6      624.73      609.52     54.06 o 
  -8   2   6     2681.93     2620.13    110.27 o 
  -7   2   6     1794.84     1747.37    112.59 o 
  -6   2   6     4740.78     4198.61    190.97 o 
  -5   2   6     3731.43     3618.81    117.76 o 
  -4   2   6    11185.14    11701.14    351.86 o 
  -3   2   6    11535.11    11983.27    393.81 o 
  -2   2   6     7281.17     8527.44    318.10 o 
  -1   2   6    10108.76    12476.26    604.79 o 
   0   2   6     8286.08     9807.82    313.96 o 
   1   2   6     5658.26     6390.44    260.68 o 
   2   2   6     4004.15     4756.71    246.45 o 
   3   2   6     3292.31     3637.68    154.91 o 
   4   2   6     5750.36     6192.40    503.28 o 
   5   2   6      203.10      142.93     60.80 o 
   6   2   6     3471.39     3586.81    593.50 o 
   7   2   6      933.40      798.55    138.49 o 
   8   2   6     2133.59     2126.63    557.48 o 
   9   2   6      627.45      600.52    106.06 o 
 -13   3   6       74.40      182.52    105.91 o 
 -12   3   6       46.41       70.38     52.24 o 
 -11   3   6       98.04      126.40     52.27 o 
 -10   3   6       27.85        2.28     36.04 o 
  -9   3   6      805.61      833.49     55.49 o 
  -8   3   6        2.36        0.00     22.54 o 
  -7   3   6      659.73      667.13     44.72 o 
  -6   3   6      823.36      765.81     45.46 o 
  -5   3   6        1.22        6.13     12.92 o 
  -4   3   6        2.75        0.97     12.28 o 
  -3   3   6     1044.32     1063.99     50.66 o 
  -2   3   6       94.13       99.00     18.94 o 
  -1   3   6      596.59      629.31     41.66 o 
   0   3   6      414.58      460.27     34.22 o 
   1   3   6      353.63      304.48     30.87 o 
   2   3   6        0.02        0.00     19.98 o 
   3   3   6       37.11        0.00     31.74 o 
   4   3   6       30.56        0.00     30.90 o 
   5   3   6      501.23      470.83     51.46 o 
   6   3   6       60.50        0.00     59.22 o 
   7   3   6        4.77        0.00     58.28 o 
   8   3   6       12.66       24.08     72.78 o 
   9   3   6       12.55        0.00     75.77 o 
 -13   4   6      698.04      778.86    159.41 o 
 -12   4   6      194.34      172.82     64.05 o 
 -11   4   6     1870.70     1714.09    127.71 o 
 -10   4   6      347.79      317.09     62.81 o 
  -9   4   6     2857.43     2977.81    141.70 o 
  -8   4   6      246.80      202.45     37.23 o 
  -7   4   6     4088.49     3842.26    169.47 o 
  -6   4   6      354.22      317.39     31.29 o 
  -5   4   6     5543.94     5273.00    217.89 o 
  -4   4   6        5.97        5.25     19.40 o 
  -3   4   6    12573.46    12926.04    374.49 o 
  -2   4   6       37.94        0.00     14.62 o 
  -1   4   6    11023.29    11999.25    437.69 o 
   0   4   6      147.03      149.10     25.08 o 
   1   4   6    10038.83    10844.48    344.78 o 
   2   4   6      244.24      243.78     28.87 o 
   3   4   6     9259.72     9804.98    700.47 o 
   4   4   6     1951.43     1876.37    214.68 o 
   5   4   6     1896.17     1728.46    185.90 o 
   6   4   6       50.40        0.00     60.10 o 
   7   4   6     2239.39     2467.58    422.51 o 
   8   4   6      497.53      591.25    149.48 o 
   9   4   6     1104.55     1060.58    126.74 o 
 -12   5   6      177.69      111.99     61.68 o 
 -11   5   6        8.44       27.12     46.44 o 
 -10   5   6      528.09      529.03     97.51 o 
  -9   5   6        4.63       72.52     44.02 o 
  -8   5   6      242.63      208.63     38.69 o 
  -7   5   6       51.16       42.47     28.21 o 
  -6   5   6     1131.75     1003.76     53.81 o 
  -5   5   6      144.51      145.64     35.09 o 
  -4   5   6      867.53      888.07     52.61 o 
  -3   5   6      208.20      253.68     28.48 o 
  -2   5   6       52.22       24.17     16.53 o 
  -1   5   6      315.71      347.40     34.09 o 
   0   5   6      816.49      892.26     52.54 o 
   1   5   6       98.42       85.22     23.99 o 
   2   5   6      292.60      306.25     79.17 o 
   3   5   6      138.02      113.33     37.28 o 
   4   5   6      385.83      327.22     62.10 o 
   5   5   6       45.38        0.00     34.50 o 
   6   5   6       81.64       24.32     40.70 o 
   7   5   6       11.78        3.43     66.84 o 
   8   5   6       15.87        0.00     66.92 o 
 -12   6   6      311.76      317.81     71.81 o 
 -11   6   6     1408.53     1518.90    121.94 o 
 -10   6   6      334.60      229.30     57.19 o 
  -9   6   6     2589.72     2619.07    165.59 o 
  -8   6   6      217.68      223.57     39.35 o 
  -7   6   6     2298.99     2292.80    115.30 o 
  -6   6   6      403.92      336.77     35.25 o 
  -5   6   6     9961.19     9790.82    331.59 o 
  -4   6   6       18.40        0.00     17.93 o 
  -3   6   6    12237.34    12132.45    402.91 o 
  -2   6   6      407.44      386.93     32.57 o 
  -1   6   6    12056.33    11152.96   1001.81 o 
   0   6   6     1016.08      903.59     53.13 o 
   1   6   6     7394.57     7273.45    273.00 o 
   2   6   6     1100.04     1038.42     72.27 o 
   3   6   6     4799.29     4954.72    242.95 o 
   4   6   6      517.52      452.93     58.70 o 
   5   6   6     2568.43     2529.13    123.88 o 
   6   6   6      728.48      797.37     87.47 o 
   7   6   6     1900.43     1940.97    246.63 o 
   8   6   6      120.55       38.77     72.29 o 
 -12   7   6       83.22      109.34     62.37 o 
 -11   7   6      227.82      282.74     66.73 o 
 -10   7   6      208.55      253.19     63.96 o 
  -9   7   6       60.91      136.76     49.74 o 
  -8   7   6       11.04        4.75     31.40 o 
  -7   7   6      218.99      181.07     38.37 o 
  -6   7   6      971.10      910.45     73.82 o 
  -5   7   6       41.16       52.34     24.45 o 
  -4   7   6      619.55      693.36     45.78 o 
  -3   7   6       76.07       60.17     20.53 o 
  -2   7   6       14.73       14.54     17.49 o 
  -1   7   6      329.12      306.43     33.54 o 
   0   7   6      120.61       84.90     25.49 o 
   1   7   6      498.50      508.66     41.43 o 
   2   7   6        0.04        0.00     27.07 o 
   3   7   6       11.14       30.06     44.22 o 
   4   7   6       23.03        4.36     36.71 o 
   5   7   6        0.51        0.00     42.11 o 
   6   7   6      116.30       54.73     42.45 o 
   7   7   6        0.54        0.00     66.99 o 
   8   7   6       12.46        0.00     65.84 o 
 -11   8   6      683.12      687.88     91.25 o 
 -10   8   6     1985.93     1918.35    139.73 o 
  -9   8   6     1372.71     1384.62    112.72 o 
  -8   8   6     2474.55     2653.31    167.17 o 
  -7   8   6     1711.66     1394.11    131.50 o 
  -6   8   6     3877.11     3826.34    147.91 o 
  -5   8   6     4064.92     3990.79    213.77 o 
  -4   8   6     5562.04     5434.63    195.31 o 
  -3   8   6     1634.24     1505.11     69.55 o 
  -2   8   6     5070.99     5255.87    184.85 o 
  -1   8   6     2307.89     2243.18    101.24 o 
   0   8   6     4614.59     4422.78    175.80 o 
   1   8   6     2773.66     2586.16    138.48 o 
   2   8   6     2750.82     2743.27    151.45 o 
   3   8   6     1542.49     1623.34    134.85 o 
   4   8   6     4565.60     4504.72    229.98 o 
   5   8   6     1068.35     1134.40     92.04 o 
   6   8   6     1444.69     1310.66    104.44 o 
   7   8   6      737.44      712.05     87.33 o 
 -11   9   6      328.75      353.89     76.12 o 
 -10   9   6       13.24       31.25     54.30 o 
  -9   9   6        4.51        4.11     49.27 o 
  -8   9   6      242.77      349.46     64.44 o 
  -7   9   6      100.92       59.16     36.57 o 
  -6   9   6       56.99       73.37     28.21 o 
  -5   9   6       76.43       25.47     25.63 o 
  -4   9   6       72.88       75.19     30.94 o 
  -3   9   6      135.40      109.21     25.98 o 
  -2   9   6      546.40      557.75     41.62 o 
  -1   9   6       19.51        0.00     21.03 o 
   0   9   6       91.54       84.01     26.17 o 
   1   9   6      264.34      187.07     40.10 o 
   2   9   6       16.22        0.00     29.06 o 
   3   9   6      146.76      104.78     43.59 o 
   4   9   6       32.97        0.00     35.75 o 
   5   9   6       24.01        0.00     48.62 o 
   6   9   6       40.51        0.72     54.46 o 
   7   9   6      131.73      151.27     64.62 o 
 -11  10   6        6.06       45.67     64.83 o 
 -10  10   6      614.37      658.02     94.57 o 
  -9  10   6       26.06        0.00     48.11 o 
  -8  10   6     2270.43     2544.92    166.99 o 
  -7  10   6       92.81       39.06     43.39 o 
  -6  10   6     2345.65     2344.20    104.77 o 
  -5  10   6      140.46      105.94     31.06 o 
  -4  10   6     2212.08     2128.19     93.25 o 
  -3  10   6      161.62      162.10     28.10 o 
  -2  10   6     1867.98     1586.31    181.11 o 
  -1  10   6      362.50      272.51     36.05 o 
   0  10   6     3414.81     3200.11    176.15 o 
   1  10   6       11.49        0.00     27.24 o 
   2  10   6     2805.81     2604.52    153.19 o 
   3  10   6        3.18        0.00     37.41 o 
   4  10   6     2036.00     1771.79    186.97 o 
   5  10   6       51.43       13.64     45.12 o 
   6  10   6     1610.92     1784.72    151.37 o 
   7  10   6      248.56      273.63     74.86 o 
 -10  11   6       17.95        8.38     53.57 o 
  -9  11   6      127.20       27.08     51.03 o 
  -8  11   6        0.54       13.41     46.26 o 
  -7  11   6      658.87      553.75     75.15 o 
  -6  11   6       18.65        0.00     28.41 o 
  -5  11   6      982.47      983.85     62.47 o 
  -4  11   6        9.68        0.00     23.17 o 
  -3  11   6       13.76        0.00     23.69 o 
  -2  11   6       62.32       31.97     26.80 o 
  -1  11   6      254.96      227.71     36.14 o 
   0  11   6      119.24       49.30     35.98 o 
   1  11   6      100.52       65.71     37.39 o 
   2  11   6       41.21        0.99     38.97 o 
   3  11   6      560.27      592.27     72.52 o 
   4  11   6      127.11      120.71     52.53 o 
   5  11   6       24.17        4.00     63.02 o 
   6  11   6       30.29        0.00     57.00 o 
  -9  12   6      137.06      154.04     62.31 o 
  -8  12   6     1434.04     1585.98    126.61 o 
  -7  12   6      114.33       77.76     46.52 o 
  -6  12   6     1030.52     1136.32     76.07 o 
  -5  12   6      623.81      665.45     55.41 o 
  -4  12   6      989.15      971.13     62.22 o 
  -3  12   6     1418.35     1465.77     74.43 o 
  -2  12   6     1134.86      929.89    106.93 o 
  -1  12   6      821.12      792.72     61.16 o 
   0  12   6      810.27      769.09     69.72 o 
   1  12   6      345.25      323.88     56.25 o 
   2  12   6     2182.99     2292.50    248.33 o 
   3  12   6      578.57      595.44    125.30 o 
   4  12   6     1657.46     1591.62    114.93 o 
   5  12   6      382.92      356.54     84.10 o 
  -9  13   6        0.33        0.00     46.49 o 
  -8  13   6      292.98      346.33    101.19 o 
  -7  13   6       77.21        0.00     48.07 o 
  -6  13   6       32.86        0.00     34.27 o 
  -5  13   6       92.65       28.91     35.27 o 
  -4  13   6      140.05      137.99     33.79 o 
  -3  13   6      246.55      259.31     38.06 o 
  -2  13   6       11.08       41.80     33.35 o 
  -1  13   6      169.77       98.64     42.89 o 
   0  13   6       11.59        0.00     37.05 o 
   1  13   6      133.32       52.11     42.34 o 
   2  13   6       22.33        8.20     42.17 o 
   3  13   6        1.01        0.00     41.73 o 
   4  13   6      256.95      109.64     57.15 o 
   5  13   6       11.36        0.00     80.74 o 
  -8  14   6      333.80      350.09     77.11 o 
  -7  14   6      873.09      968.34     78.38 o 
  -6  14   6      480.46      482.78     71.48 o 
  -5  14   6     1352.27     1420.74     68.85 o 
  -4  14   6      660.79      664.91     49.39 o 
  -3  14   6     3040.53     3163.34    110.53 o 
  -2  14   6      873.94      858.73     58.59 o 
  -1  14   6     1807.29     1696.32    114.68 o 
   0  14   6      627.27      540.64     70.51 o 
   1  14   6     1374.97     1240.74     97.78 o 
   2  14   6      292.26      310.68     61.55 o 
   3  14   6     1226.34     1155.70    197.28 o 
   4  14   6      381.10      463.63     73.66 o 
  -7  15   6       81.08       79.59     48.76 o 
  -6  15   6       16.52       13.24     38.01 o 
  -5  15   6      100.23       87.70     37.41 o 
  -4  15   6      114.27       59.95     32.55 o 
  -3  15   6       48.53       33.32     47.73 o 
  -2  15   6       29.45        0.00     35.34 o 
  -1  15   6       33.87       41.66     46.38 o 
   0  15   6        0.50        0.00     43.71 o 
   1  15   6        7.88        0.00     41.14 o 
   2  15   6        0.08        0.00     42.71 o 
   3  15   6        3.00        2.82     46.48 o 
  -5  16   6     1341.91     1409.67     77.24 o 
  -4  16   6      131.53      109.51     37.22 o 
  -3  16   6     1006.40     1230.70     73.96 o 
  -2  16   6       67.70       42.67     50.71 o 
  -1  16   6      996.61      815.11     85.98 o 
   0  16   6        0.70        0.00     41.67 o 
   1  16   6      854.63      677.26     82.79 o 
 -13   0   7      384.18      325.54    114.29 o 
 -11   0   7     2830.30     2856.84    179.70 o 
  -9   0   7     4178.05     3910.06    299.71 o 
  -7   0   7    11674.59    12721.89    623.43 o 
  -5   0   7    19324.74    18539.61    899.65 o 
  -3   0   7     6342.21     6642.65    694.15 o 
  -1   0   7     4359.32     5375.35    257.62 o 
   1   0   7     6474.17     9023.59    420.89 o 
   3   0   7     7439.33     9452.67    445.63 o 
   5   0   7     2642.14     2986.08    264.72 o 
   7   0   7     2277.19     2106.78    223.16 o 
 -13   1   7       17.53       52.92     94.16 o 
 -12   1   7       71.29       33.50     60.33 o 
 -11   1   7       17.65       57.16     42.62 o 
 -10   1   7     1526.39     1307.19     73.39 o 
  -9   1   7        2.41       37.29     27.33 o 
  -8   1   7     1458.13     1324.86     68.51 o 
  -7   1   7       23.59       77.60     30.78 o 
  -6   1   7     4666.70     4766.43    184.57 o 
  -5   1   7      372.63      410.39     34.87 o 
  -4   1   7        6.16       17.39     13.01 o 
  -3   1   7       14.14        0.00     12.59 o 
  -2   1   7     2536.93     2761.90    110.70 o 
  -1   1   7      188.18      219.43     28.16 o 
   0   1   7     2293.32     2840.18    109.07 o 
   1   1   7      252.66      224.27     36.09 o 
   2   1   7     1103.71     1264.58     92.52 o 
   3   1   7      627.67      787.77     85.92 o 
   4   1   7     3474.86     3690.10    394.40 o 
   5   1   7       57.36      135.90     67.56 o 
   6   1   7     1916.78     1694.91    239.55 o 
   7   1   7       85.05      178.42     79.61 o 
   8   1   7      584.69      583.07    100.86 o 
 -13   2   7      373.94      327.94    113.87 o 
 -12   2   7      503.04      517.35     80.09 o 
 -11   2   7     1769.80     1739.47    129.01 o 
 -10   2   7      463.38      541.60     51.08 o 
  -9   2   7     2830.90     2971.64    124.94 o 
  -8   2   7      564.31      605.05     46.34 o 
  -7   2   7     3620.48     3444.07    154.97 o 
  -6   2   7     2313.80     2454.97    101.96 o 
  -5   2   7     6877.33     7212.88    224.28 o 
  -4   2   7     5846.64     5998.48    237.78 o 
  -3   2   7     6734.76     6637.20    205.80 o 
  -2   2   7     3183.41     3743.95    244.84 o 
  -1   2   7     2963.62     3614.22    210.28 o 
   0   2   7     1104.83     1148.86     58.88 o 
   1   2   7     6286.29     7451.75    327.73 o 
   2   2   7     1432.48     1571.86    132.57 o 
   3   2   7     4417.89     4421.72    374.94 o 
   4   2   7     1059.56     1121.13    100.56 o 
   5   2   7     1502.83     1734.05    246.05 o 
   6   2   7       39.87       29.37     65.53 o 
   7   2   7      737.88      911.43    115.18 o 
   8   2   7       56.76        0.00     71.69 o 
 -13   3   7        8.78        0.83     93.83 o 
 -12   3   7       34.40       29.71     56.19 o 
 -11   3   7       23.34        0.29     47.31 o 
 -10   3   7        8.43        0.00     33.69 o 
  -9   3   7      295.23      332.10     47.16 o 
  -8   3   7       60.27      115.26     26.82 o 
  -7   3   7      180.16      195.69     29.95 o 
  -6   3   7       78.22       80.92     23.53 o 
  -5   3   7     1026.06      922.74     42.86 o 
  -4   3   7      523.20      647.99     40.04 o 
  -3   3   7      663.00      661.00     36.17 o 
  -2   3   7       26.18       35.89     19.68 o 
  -1   3   7     2484.57     2610.65     99.13 o 
   0   3   7      210.62      196.90     29.08 o 
   1   3   7     2554.57     2585.35    108.33 o 
   2   3   7     1740.95     1754.64     98.71 o 
   3   3   7     2117.59     2152.18    194.73 o 
   4   3   7        2.79        0.00     35.84 o 
   5   3   7      259.94      114.27    114.45 o 
   6   3   7     1022.90     1054.74    140.23 o 
   7   3   7       91.94      141.68     76.01 o 
   8   3   7      103.05      133.49     76.00 o 
 -12   4   7      965.54     1059.66    103.28 o 
 -11   4   7      242.10      228.48     61.87 o 
 -10   4   7     1296.59     1359.69    110.84 o 
  -9   4   7      458.74      431.32     55.10 o 
  -8   4   7     4926.98     5037.71    216.13 o 
  -7   4   7      908.03      869.06     62.73 o 
  -6   4   7     5765.62     5558.43    292.22 o 
  -5   4   7     1413.69     1291.35     77.67 o 
  -4   4   7     9817.28     9793.33    336.97 o 
  -3   4   7     1493.76     1377.27     64.54 o 
  -2   4   7     8094.71     8910.96    287.71 o 
  -1   4   7        6.84        0.00     18.21 o 
   0   4   7     4104.32     4199.17    169.81 o 
   1   4   7      487.00      420.75     36.89 o 
   2   4   7     3818.66     3739.05    226.56 o 
   3   4   7      459.37      426.71     96.81 o 
   4   4   7     4513.61     4766.25    465.07 o 
   5   4   7      119.23      156.66     46.60 o 
   6   4   7     2161.41     2304.77    468.75 o 
   7   4   7       59.75        0.00     91.62 o 
   8   4   7      611.43      601.37    102.41 o 
 -12   5   7        4.63       13.96     57.31 o 
 -11   5   7        1.32        0.00     45.33 o 
 -10   5   7        6.50       16.22     47.08 o 
  -9   5   7      241.60      177.02     43.03 o 
  -8   5   7       37.92       82.84     34.57 o 
  -7   5   7        1.73        0.00     28.16 o 
  -6   5   7       33.45       39.10     23.61 o 
  -5   5   7      319.18      268.50     34.29 o 
  -4   5   7      133.18      133.90     24.01 o 
  -3   5   7     2550.85     2584.81    102.64 o 
  -2   5   7      305.86      363.65     45.23 o 
  -1   5   7     2133.68     1987.57     79.53 o 
   0   5   7       40.68       26.11     21.23 o 
   1   5   7     2573.64     2482.80     96.65 o 
   2   5   7       96.05       68.31     34.36 o 
   3   5   7     1798.09     1690.30     90.88 o 
   4   5   7      536.94      453.40     57.76 o 
   5   5   7     1014.80     1016.97    160.03 o 
   6   5   7        1.65       60.13    115.69 o 
   7   5   7      319.99      331.10     86.95 o 
   8   5   7       23.55       72.15     75.86 o 
 -12   6   7     1343.55     1270.59    183.20 o 
 -11   6   7      140.26       95.31     67.37 o 
 -10   6   7     1900.93     1827.23    133.73 o 
  -9   6   7     1027.46      889.96     71.56 o 
  -8   6   7     2929.56     2985.67    144.37 o 
  -7   6   7       54.68        0.00     29.99 o 
  -6   6   7     4755.73     4491.35    171.56 o 
  -5   6   7      576.88      597.88     44.18 o 
  -4   6   7     9381.20     9620.61    326.78 o 
  -3   6   7       19.51       26.30     21.72 o 
  -2   6   7     7962.48     8067.85    305.82 o 
  -1   6   7       28.01        0.40     27.95 o 
   0   6   7     5456.52     5465.42    213.69 o 
   1   6   7      361.03      327.44     37.57 o 
   2   6   7     4505.55     4470.09    222.99 o 
   3   6   7      267.52      191.90     39.68 o 
   4   6   7     1423.14     1393.12     85.10 o 
   5   6   7      667.96      601.58     62.19 o 
   6   6   7      666.17      726.28    122.19 o 
   7   6   7      269.18      108.35     79.50 o 
 -12   7   7       12.35        0.00     51.83 o 
 -11   7   7       72.36       11.20     78.22 o 
 -10   7   7      109.72       94.20     55.53 o 
  -9   7   7      437.95      462.23     72.18 o 
  -8   7   7     1467.96     1415.91     89.97 o 
  -7   7   7      127.34       54.92     36.34 o 
  -6   7   7        0.81       15.79     26.23 o 
  -5   7   7      749.10      812.64     53.31 o 
  -4   7   7      741.57      781.51     50.00 o 
  -3   7   7      810.11      799.13     50.20 o 
  -2   7   7     1082.27     1060.71     64.28 o 
  -1   7   7      562.71      565.60     47.18 o 
   0   7   7        3.18        0.00     22.37 o 
   1   7   7      302.66      214.48     61.08 o 
   2   7   7     1548.06     1414.49    186.76 o 
   3   7   7      521.05      484.72     61.78 o 
   4   7   7     1338.95     1381.06    141.64 o 
   5   7   7      620.68      576.58     62.47 o 
   6   7   7      549.76      508.90     62.26 o 
   7   7   7      130.15      147.03    101.90 o 
 -11   8   7      664.96      755.33     95.81 o 
 -10   8   7      772.05      913.16     96.19 o 
  -9   8   7     1897.10     1967.35    138.65 o 
  -8   8   7     1556.09     1593.11     98.14 o 
  -7   8   7     1733.60     1741.99     85.48 o 
  -6   8   7     1642.40     1632.50     81.15 o 
  -5   8   7     4193.51     4275.22    162.68 o 
  -4   8   7     3069.91     3013.28    120.89 o 
  -3   8   7     2391.71     2388.75     99.74 o 
  -2   8   7     3585.25     3411.51    145.91 o 
  -1   8   7     2366.91     2351.31    107.77 o 
   0   8   7     2845.68     2771.13    149.87 o 
   1   8   7     1846.48     1765.77    107.46 o 
   2   8   7     1365.26     1252.57     88.27 o 
   3   8   7     1955.40     1845.84    182.67 o 
   4   8   7      518.40      621.54     74.55 o 
   5   8   7      604.94      559.53     73.94 o 
   6   8   7      761.70      781.54     75.80 o 
   7   8   7      551.88      392.53     92.31 o 
 -11   9   7        3.21       69.26     59.56 o 
 -10   9   7      182.23      152.62     61.78 o 
  -9   9   7        0.13       60.77     83.47 o 
  -8   9   7     1041.95     1060.88     95.25 o 
  -7   9   7       10.79       12.20     28.77 o 
  -6   9   7      167.80      122.47     32.25 o 
  -5   9   7       32.80       26.30     25.03 o 
  -4   9   7     1030.64     1083.13     61.39 o 
  -3   9   7      107.86      116.19     26.71 o 
  -2   9   7      495.08      472.79     46.59 o 
  -1   9   7      106.75       89.00     29.56 o 
   0   9   7       75.16       81.08     34.78 o 
   1   9   7      358.74      245.25     60.99 o 
   2   9   7      705.00      565.29     63.84 o 
   3   9   7        0.08        0.00     36.62 o 
   4   9   7      656.61      628.64     75.42 o 
   5   9   7       52.78        3.42     47.63 o 
   6   9   7      589.78      560.15     71.04 o 
 -10  10   7      176.81      120.49     58.62 o 
  -9  10   7     1689.08     1722.93    131.75 o 
  -8  10   7      106.47       51.01     48.32 o 
  -7  10   7     2469.87     2649.84    117.04 o 
  -6  10   7       10.32        0.00     24.89 o 
  -5  10   7     3091.76     3147.26    132.12 o 
  -4  10   7        5.49        0.00     23.28 o 
  -3  10   7     3331.89     3215.51    127.67 o 
  -2  10   7        3.77        0.00     25.04 o 
  -1  10   7     3125.69     3036.04    134.35 o 
   0  10   7      220.52      158.42     40.35 o 
   1  10   7      864.44      836.32     75.18 o 
   2  10   7       27.90       22.06     39.89 o 
   3  10   7     2434.02     2088.57    131.37 o 
   4  10   7        0.79        0.00     45.23 o 
   5  10   7      473.70      411.45     72.04 o 
   6  10   7      238.45      186.94     66.65 o 
 -10  11   7        3.87        0.00     79.37 o 
  -9  11   7       21.75       23.14     53.64 o 
  -8  11   7        3.23       17.23     48.53 o 
  -7  11   7       31.85       59.65     35.09 o 
  -6  11   7        0.98        0.00     28.84 o 
  -5  11   7       98.64       89.40     32.82 o 
  -4  11   7       50.41       10.55     26.61 o 
  -3  11   7      159.69      174.26     31.76 o 
  -2  11   7        3.66        0.00     27.37 o 
  -1  11   7      478.28      412.25     46.34 o 
   0  11   7        2.25        0.00     50.34 o 
   1  11   7      402.36      297.89     51.50 o 
   2  11   7      627.75      591.89     70.80 o 
   3  11   7       40.46        7.92     45.77 o 
   4  11   7      509.80      491.17     77.11 o 
   5  11   7      101.07       48.88     56.96 o 
  -9  12   7     1099.40     1160.56    113.96 o 
  -8  12   7      670.41      812.81     96.84 o 
  -7  12   7     1574.43     1615.23     99.62 o 
  -6  12   7      555.06      572.66     56.65 o 
  -5  12   7     1906.43     1867.76     93.33 o 
  -4  12   7      642.82      657.03     53.02 o 
  -3  12   7     2101.15     2136.91     97.24 o 
  -2  12   7      536.26      572.40     55.89 o 
  -1  12   7     1921.72     1938.81    122.52 o 
   0  12   7      565.79      479.47     62.35 o 
   1  12   7      879.24      740.19     73.10 o 
   2  12   7      300.01      200.27     62.15 o 
   3  12   7      976.50     1118.62     94.12 o 
   4  12   7      300.28      254.17     65.82 o 
   5  12   7      504.32      504.48     79.50 o 
  -8  13   7      105.67      157.59     61.48 o 
  -7  13   7       10.79       28.17     41.58 o 
  -6  13   7       58.84       62.23     36.69 o 
  -5  13   7        9.55        0.00     33.81 o 
  -4  13   7      360.73      342.80     44.97 o 
  -3  13   7      198.34      173.52     43.34 o 
  -2  13   7      549.92      548.71     59.72 o 
  -1  13   7     1258.63     1227.34     95.48 o 
   0  13   7       14.00        0.00     39.70 o 
   1  13   7      326.67      272.57     57.13 o 
   2  13   7       29.52        0.00     41.96 o 
   3  13   7      382.18      286.01     64.60 o 
   4  13   7       47.31       13.65     53.58 o 
  -7  14   7      353.72      326.64     57.16 o 
  -6  14   7     1187.22     1294.86     89.83 o 
  -5  14   7      505.73      460.43     52.70 o 
  -4  14   7     2108.29     2177.58    104.63 o 
  -3  14   7      410.78      438.22     58.57 o 
  -2  14   7      895.39      946.18    100.36 o 
  -1  14   7     1256.96     1262.46    161.63 o 
   0  14   7     1592.47     1490.38    108.60 o 
   1  14   7      405.03      466.21     68.19 o 
   2  14   7     1034.69      976.84     91.86 o 
   3  14   7       31.89        0.00     55.56 o 
  -6  15   7       25.91       60.69     37.44 o 
  -5  15   7      305.70      288.48     42.21 o 
  -4  15   7       12.16       58.90     33.78 o 
  -3  15   7       95.89      129.25     41.31 o 
  -2  15   7        7.59        0.00     73.61 o 
  -1  15   7      398.42      410.35     68.77 o 
   0  15   7        6.75        0.00     45.42 o 
   1  15   7      141.39       81.16     52.69 o 
  -4  16   7      879.23      997.66     80.31 o 
  -3  16   7       27.96        0.00     44.02 o 
  -2  16   7      884.51      908.92     95.74 o 
  -1  16   7        0.98       17.07     48.78 o 
 -12   0   8      675.92      837.81    146.73 o 
 -10   0   8      114.38      221.72     54.64 o 
  -8   0   8      355.06      380.74     57.68 o 
  -6   0   8     2070.22     2244.71    136.89 o 
  -4   0   8     1756.91     1646.51    200.92 o 
  -2   0   8     4493.42     4405.65    217.26 o 
   0   0   8     2793.41     3747.98    196.25 o 
   2   0   8     2476.27     2937.22    187.59 o 
   4   0   8        2.92        0.00     86.04 o 
   6   0   8       31.35        0.00     97.30 o 
 -13   1   8      189.55      170.34     96.56 o 
 -12   1   8       36.67        7.72     74.53 o 
 -11   1   8      881.47      827.26     64.39 o 
 -10   1   8      356.73      348.15     43.74 o 
  -9   1   8     1777.72     1601.66     80.32 o 
  -8   1   8       27.40       13.23     23.94 o 
  -7   1   8     4552.99     4757.49    180.52 o 
  -6   1   8      280.44      253.97     37.56 o 
  -5   1   8     6141.98     6010.19    306.11 o 
  -4   1   8      108.05       68.89     19.36 o 
  -3   1   8     3969.78     3876.60    135.55 o 
  -2   1   8      723.99      689.65     48.03 o 
  -1   1   8     9513.25    11863.86    691.99 o 
   0   1   8       13.89        0.00     26.09 o 
   1   1   8     3685.82     4910.78    176.60 o 
   2   1   8      126.44      124.42     44.98 o 
   3   1   8     1346.96     1638.03    100.37 o 
   4   1   8       73.11      105.28     79.79 o 
   5   1   8     3243.24     3485.07    235.74 o 
   6   1   8        1.47        0.00     67.24 o 
   7   1   8     1610.97     1744.86    149.63 o 
 -13   2   8       75.24        8.69     86.21 o 
 -12   2   8      434.67      419.17     82.07 o 
 -11   2   8      231.63      255.63     49.92 o 
 -10   2   8     1134.17     1184.14     81.03 o 
  -9   2   8      521.60      606.31     51.15 o 
  -8   2   8      799.61      754.91     50.69 o 
  -7   2   8     1610.85     1528.54     74.57 o 
  -6   2   8     1172.54     1197.86     63.36 o 
  -5   2   8      178.79      218.07     29.66 o 
  -4   2   8     1142.54     1046.18     54.39 o 
  -3   2   8     2259.98     2348.31    107.31 o 
  -2   2   8     2373.44     2686.59    299.38 o 
  -1   2   8     1226.77     1282.78    131.39 o 
   0   2   8     3921.69     4299.68    155.30 o 
   1   2   8       81.54       57.59     32.97 o 
   2   2   8     2567.66     2781.25    187.95 o 
   3   2   8     1001.48     1068.50     81.93 o 
   4   2   8      823.39      832.85    170.58 o 
   5   2   8       45.95       81.84     67.62 o 
   6   2   8       30.86        0.00     66.75 o 
   7   2   8      178.06      232.14     89.81 o 
 -12   3   8        6.06       25.26     50.58 o 
 -11   3   8      381.69      380.98     69.99 o 
 -10   3   8      463.23      499.15     68.33 o 
  -9   3   8     1181.39     1187.39     79.03 o 
  -8   3   8      964.08      871.52     64.61 o 
  -7   3   8      121.25       72.43     50.27 o 
  -6   3   8     1382.99     1354.19     96.16 o 
  -5   3   8     1676.29     1623.29     64.27 o 
  -4   3   8     4916.55     5345.51    202.12 o 
  -3   3   8     1180.46     1075.72    125.28 o 
  -2   3   8     9150.55    10756.30   1004.89 o 
  -1   3   8     2005.64     2259.04    167.10 o 
   0   3   8     1994.12     1980.83     85.88 o 
   1   3   8     1688.18     1523.05     91.05 o 
   2   3   8     3028.02     3122.23    438.67 o 
   3   3   8      203.41      299.62     86.02 o 
   4   3   8     1515.43     1707.69    129.13 o 
   5   3   8     2082.37     2310.13    508.71 o 
   6   3   8      819.40      961.79    114.13 o 
   7   3   8      134.60      164.86     81.36 o 
 -12   4   8       56.15        0.00     50.99 o 
 -11   4   8      836.47      984.07    100.97 o 
 -10   4   8      567.59      579.72     69.72 o 
  -9   4   8     2162.88     2301.42    306.27 o 
  -8   4   8      410.21      495.15     54.44 o 
  -7   4   8      987.45      917.43     81.73 o 
  -6   4   8      727.40      707.74     47.18 o 
  -5   4   8     5651.14     5535.94    196.48 o 
  -4   4   8      702.41      769.80     70.50 o 
  -3   4   8     1643.58     1847.41    131.48 o 
  -2   4   8      906.49      868.89     94.99 o 
  -1   4   8      596.36      500.08     47.69 o 
   0   4   8     1608.42     1550.37     72.39 o 
   1   4   8      895.37      790.88     53.67 o 
   2   4   8      126.22      109.68     42.74 o 
   3   4   8     1405.51     1413.79    115.79 o 
   4   4   8      136.09      178.53     49.93 o 
   5   4   8      264.94      274.94    177.43 o 
   6   4   8      148.32      162.96     78.53 o 
   7   4   8      299.03      281.86     84.19 o 
 -12   5   8      263.47      206.88     65.96 o 
 -11   5   8        7.64        0.00     50.54 o 
 -10   5   8      820.50      757.25    108.97 o 
  -9   5   8       31.40       26.85     38.54 o 
  -8   5   8     2040.51     1888.44    105.48 o 
  -7   5   8       42.79        0.00     29.48 o 
  -6   5   8     1131.58     1111.71     63.38 o 
  -5   5   8      351.91      372.15     36.08 o 
  -4   5   8     5558.66     5977.03    743.03 o 
  -3   5   8        0.64        0.00     29.29 o 
  -2   5   8     6768.98     7391.10    285.04 o 
  -1   5   8       22.43        0.00     21.92 o 
   0   5   8     5469.76     5385.10    185.85 o 
   1   5   8        1.33        0.00     29.38 o 
   2   5   8     5302.87     5298.67    216.35 o 
   3   5   8      424.57      341.01     52.13 o 
   4   5   8     1693.86     1622.83    167.31 o 
   5   5   8        7.83       26.68     93.91 o 
   6   5   8     1365.51     1479.46    289.90 o 
   7   5   8       14.36        0.00     72.88 o 
 -12   6   8       98.03       17.94     52.23 o 
 -11   6   8      618.53      630.26     87.93 o 
 -10   6   8       20.71       37.06     48.84 o 
  -9   6   8     2161.24     2200.01    150.50 o 
  -8   6   8       11.59        0.00     34.16 o 
  -7   6   8      817.63      807.12     53.77 o 
  -6   6   8       24.37        9.63     24.77 o 
  -5   6   8     4900.01     5200.94    712.48 o 
  -4   6   8      108.78      112.63     29.57 o 
  -3   6   8     1072.11      973.92     64.41 o 
  -2   6   8        2.07       29.79     25.24 o 
  -1   6   8     1526.89     1255.23     73.98 o 
   0   6   8       36.83        0.00     22.03 o 
   1   6   8     2011.86     1951.91     98.83 o 
   2   6   8        8.23        0.00     32.71 o 
   3   6   8      805.86      859.98     70.36 o 
   4   6   8       10.03        0.00     40.90 o 
   5   6   8      662.47      699.46     71.37 o 
   6   6   8       55.10        0.00     82.81 o 
 -11   7   8       52.45       14.30     52.49 o 
 -10   7   8      628.89      572.18     83.23 o 
  -9   7   8      727.30      737.54     69.01 o 
  -8   7   8     1264.95     1198.78     83.90 o 
  -7   7   8      907.65      866.71     57.45 o 
  -6   7   8     2741.60     2748.39    114.94 o 
  -5   7   8      987.80     1037.39     67.25 o 
  -4   7   8     2162.63     2158.98    122.62 o 
  -3   7   8     1265.11     1202.43    135.16 o 
  -2   7   8     2859.46     2783.26    126.64 o 
  -1   7   8      961.10      899.95     61.10 o 
   0   7   8     1868.74     1791.22     91.21 o 
   1   7   8      892.80      915.11     79.25 o 
   2   7   8     1388.48     1177.05     77.19 o 
   3   7   8      885.86      847.63     70.64 o 
   4   7   8     1027.16     1008.80     79.56 o 
   5   7   8      864.52      863.03     78.56 o 
   6   7   8      206.40      216.22    112.34 o 
 -11   8   8      237.18      235.57     64.05 o 
 -10   8   8       60.23       31.12     77.77 o 
  -9   8   8      168.45      209.82     60.07 o 
  -8   8   8      325.10      334.17     57.92 o 
  -7   8   8      420.59      424.23     46.74 o 
  -6   8   8      208.13      208.64     36.71 o 
  -5   8   8     1295.62     1290.52     70.86 o 
  -4   8   8     1081.99     1005.76     59.41 o 
  -3   8   8     1158.21     1223.76     74.98 o 
  -2   8   8      886.74      846.64     61.12 o 
  -1   8   8      758.70      772.23     58.71 o 
   0   8   8     1066.53     1034.84     80.99 o 
   1   8   8      745.53      686.91     71.93 o 
   2   8   8      720.93      717.30     79.17 o 
   3   8   8     1028.38     1008.19     89.88 o 
   4   8   8       67.73       71.20     45.53 o 
   5   8   8      260.81      155.30     97.37 o 
   6   8   8        2.77        0.00     65.69 o 
 -11   9   8      330.80      299.16     74.34 o 
 -10   9   8       39.58       25.31     51.38 o 
  -9   9   8     1185.23     1107.24    101.35 o 
  -8   9   8      127.04      112.70     51.80 o 
  -7   9   8     1596.41     1665.90     86.19 o 
  -6   9   8      535.44      534.74     49.89 o 
  -5   9   8     1650.61     1649.74     82.39 o 
  -4   9   8       23.12       11.97     28.50 o 
  -3   9   8     2900.34     2923.58    135.94 o 
  -2   9   8      633.39      699.95     65.23 o 
  -1   9   8     2222.78     2091.83    151.42 o 
   0   9   8      742.92      626.94     67.96 o 
   1   9   8     1116.34     1034.29    127.39 o 
   2   9   8      385.55      301.77     58.02 o 
   3   9   8     1583.40     1626.66    115.00 o 
   4   9   8      407.47      333.55     66.00 o 
   5   9   8      740.74      819.98     80.94 o 
 -10  10   8      625.74      743.07     97.97 o 
  -9  10   8       27.20      100.16     55.30 o 
  -8  10   8     1681.85     1599.87    136.83 o 
  -7  10   8       64.70       67.65     35.08 o 
  -6  10   8      570.13      523.33     51.51 o 
  -5  10   8       52.86        0.00     27.90 o 
  -4  10   8     2391.11     2141.50     98.21 o 
  -3  10   8       44.49       38.83     32.72 o 
  -2  10   8     3412.26     3200.97    144.80 o 
  -1  10   8       17.10        0.00     37.03 o 
   0  10   8     1128.99      896.22     77.67 o 
   1  10   8       35.39       64.40     42.90 o 
   2  10   8     1813.39     1473.49    106.35 o 
   3  10   8      313.88      345.52     62.97 o 
   4  10   8      494.36      333.95     89.23 o 
   5  10   8       90.40      104.20     61.61 o 
 -10  11   8       63.34       67.88     61.98 o 
  -9  11   8      908.21     1082.39    107.67 o 
  -8  11   8       12.41        0.00     46.30 o 
  -7  11   8      649.42      766.82     64.32 o 
  -6  11   8       95.42       56.79     33.47 o 
  -5  11   8      759.52      667.51     54.61 o 
  -4  11   8      152.41      115.68     33.54 o 
  -3  11   8     2561.00     2521.17    148.91 o 
  -2  11   8     1082.64     1005.57     71.15 o 
  -1  11   8      682.81      626.38     70.96 o 
   0  11   8      405.41      299.15     54.01 o 
   1  11   8      763.82      702.49     78.76 o 
   2  11   8       14.89        0.00     44.99 o 
   3  11   8     1540.76     1329.20    105.32 o 
   4  11   8      127.03       43.41     55.10 o 
  -9  12   8      186.80      176.41     62.96 o 
  -8  12   8      956.10     1070.38    105.13 o 
  -7  12   8      416.61      492.43     56.59 o 
  -6  12   8      780.08      877.50     82.46 o 
  -5  12   8      421.81      386.99     62.22 o 
  -4  12   8      754.24      763.92     59.23 o 
  -3  12   8       11.32        0.00     35.71 o 
  -2  12   8     1604.67     1598.32     92.41 o 
  -1  12   8       16.42        0.00     40.75 o 
   0  12   8      740.00      704.05     76.49 o 
   1  12   8       11.70        0.00     59.29 o 
   2  12   8      670.86      636.59     78.91 o 
   3  12   8       50.88        0.00     48.70 o 
  -8  13   8      184.65      267.38     73.80 o 
  -7  13   8      349.00      309.17     55.15 o 
  -6  13   8      723.88      743.28     64.32 o 
  -5  13   8      588.41      569.96     58.11 o 
  -4  13   8      339.00      386.07     48.53 o 
  -3  13   8     1223.53     1199.12     83.36 o 
  -2  13   8     1617.06     1318.60    174.01 o 
  -1  13   8      620.58      600.90     99.54 o 
   0  13   8     1267.30     1109.08     93.73 o 
   1  13   8      806.05      700.02    109.89 o 
   2  13   8      927.96      768.65    124.71 o 
   3  13   8      273.95      188.72     63.75 o 
  -7  14   8      371.00      429.28     78.13 o 
  -6  14   8      105.38       60.07     41.59 o 
  -5  14   8      474.24      567.95     59.01 o 
  -4  14   8      135.33       94.88     49.59 o 
  -3  14   8      239.15      227.55     51.66 o 
  -2  14   8      228.92      262.14     60.51 o 
  -1  14   8      514.47      484.23     72.01 o 
   0  14   8      138.93      188.46     61.40 o 
   1  14   8      238.03      309.46     64.35 o 
  -5  15   8        6.57       14.01     38.97 o 
  -4  15   8      641.72      814.25     80.30 o 
  -3  15   8        4.23        0.00     51.07 o 
  -2  15   8     1097.78      954.54     98.01 o 
  -1  15   8        4.71       10.93     49.49 o 
   0  15   8      541.13      563.67     80.10 o 
 -11   0   9      757.78      705.83     81.67 o 
  -9   0   9      334.53      295.52     59.60 o 
  -7   0   9      373.57      262.13     49.17 o 
  -5   0   9        1.61        0.00     27.67 o 
  -3   0   9      978.50     1065.44    136.79 o 
  -1   0   9       46.43       15.17     37.96 o 
   1   0   9      116.84       25.62     47.43 o 
   3   0   9      182.17      255.39     97.47 o 
   5   0   9       12.53        0.00     88.19 o 
 -12   1   9      916.51      909.11     96.20 o 
 -11   1   9       70.83       75.95     44.36 o 
 -10   1   9     1216.77     1162.65     80.84 o 
  -9   1   9      537.03      495.55     48.36 o 
  -8   1   9      333.85      379.11     57.27 o 
  -7   1   9     1225.01     1155.87     64.40 o 
  -6   1   9     3599.49     3444.41    159.76 o 
  -5   1   9      247.69      241.69     33.06 o 
  -4   1   9     3677.53     3414.74    189.30 o 
  -3   1   9      709.88      685.51     81.61 o 
  -2   1   9     7767.49     8909.96    662.81 o 
  -1   1   9      345.73      463.32     45.83 o 
   0   1   9     4512.62     6092.36    212.29 o 
   1   1   9       83.59       86.38     35.63 o 
   2   1   9     4153.45     5061.35    185.54 o 
   3   1   9       14.39        0.00     53.27 o 
   4   1   9     3227.48     3511.54    208.98 o 
   5   1   9      201.78       79.47     69.99 o 
   6   1   9      993.55     1224.61    127.53 o 
 -12   2   9      170.57      193.80     64.95 o 
 -11   2   9      603.77      578.90     73.09 o 
 -10   2   9       86.55      122.72     43.49 o 
  -9   2   9       68.03      122.30     46.32 o 
  -8   2   9      900.28      879.56     71.92 o 
  -7   2   9       31.49       19.25     24.12 o 
  -6   2   9        0.46        0.00     22.60 o 
  -5   2   9      277.33      328.33     43.32 o 
  -4   2   9      342.97      336.53     60.72 o 
  -3   2   9       97.40       77.09     50.83 o 
  -2   2   9        3.78        5.32     26.51 o 
  -1   2   9       23.20        0.00     26.50 o 
   0   2   9       10.71        8.11     30.18 o 
   1   2   9       53.33       74.95     36.37 o 
   2   2   9      620.67      677.74     71.04 o 
   3   2   9       32.01       59.59     48.26 o 
   4   2   9       80.25       75.97     68.14 o 
   5   2   9       65.64        0.00     65.22 o 
   6   2   9       24.51       27.22     68.82 o 
 -12   3   9      455.04      504.09     83.48 o 
 -11   3   9      592.43      655.85     67.66 o 
 -10   3   9      837.25      953.97     91.63 o 
  -9   3   9     1216.61     1424.37    211.25 o 
  -8   3   9      858.16      866.00     69.82 o 
  -7   3   9     1435.15     1585.91     93.33 o 
  -6   3   9     2124.24     1552.42    423.63 o 
  -5   3   9     3028.07     3009.87    183.04 o 
  -4   3   9     2810.46     2944.57    295.58 o 
  -3   3   9     5687.81     5833.15    578.04 o 
  -2   3   9     2218.90     2306.28    274.83 o 
  -1   3   9     4093.42     4303.88    306.90 o 
   0   3   9     3360.14     3354.61    129.74 o 
   1   3   9     2994.80     2963.52    159.08 o 
   2   3   9     2566.89     2852.89    308.46 o 
   3   3   9     1443.99     1570.37    183.46 o 
   4   3   9     1365.34     1641.41    233.51 o 
   5   3   9     1894.44     1834.59    324.96 o 
   6   3   9     1236.42     1239.86    144.74 o 
 -12   4   9      287.05      282.70     70.53 o 
 -11   4   9      147.19      184.40     62.06 o 
 -10   4   9      555.03      555.90     81.13 o 
  -9   4   9       32.24       64.84     39.21 o 
  -8   4   9      594.86      656.71     63.25 o 
  -7   4   9        1.73        0.00     31.67 o 
  -6   4   9      210.60      203.27     55.35 o 
  -5   4   9      400.04      473.40     51.80 o 
  -4   4   9       18.40        0.00     24.19 o 
  -3   4   9        1.01       17.79     25.72 o 
  -2   4   9       16.56        0.00     25.24 o 
  -1   4   9      304.06      293.25     37.50 o 
   0   4   9      661.10      667.81     52.34 o 
   1   4   9       31.77        0.00     37.96 o 
   2   4   9        0.94        0.00     38.87 o 
   3   4   9        8.72       48.62     46.59 o 
   4   4   9       78.53       69.87     92.00 o 
   5   4   9       88.95      237.99     75.92 o 
   6   4   9       91.62       39.68     80.38 o 
 -12   5   9       14.99        0.00     53.11 o 
 -11   5   9     1116.49     1192.04    113.35 o 
 -10   5   9        6.31        0.00     39.05 o 
  -9   5   9     2684.59     2821.54    144.12 o 
  -8   5   9       13.39        0.00     44.26 o 
  -7   5   9     2889.86     2649.26    207.34 o 
  -6   5   9      256.77      240.52     44.38 o 
  -5   5   9     4204.35     4633.44    508.24 o 
  -4   5   9       77.72       47.46     36.31 o 
  -3   5   9     5534.44     5782.59    409.93 o 
  -2   5   9        2.42        0.00     29.93 o 
  -1   5   9     4061.58     3899.45    167.01 o 
   0   5   9      123.19       97.55     31.78 o 
   1   5   9     3482.44     3360.34    176.71 o 
   2   5   9       15.16       12.95     39.53 o 
   3   5   9     2725.56     2602.17    180.92 o 
   4   5   9       83.09       36.86     48.60 o 
   5   5   9     2856.12     2935.83    492.02 o 
   6   5   9      150.46       44.31     72.20 o 
 -11   6   9       88.43       72.37     57.85 o 
 -10   6   9      256.93      221.16     68.41 o 
  -9   6   9       34.56      104.07     42.92 o 
  -8   6   9      215.17      227.07     47.95 o 
  -7   6   9       50.08       52.01     39.15 o 
  -6   6   9      286.14      321.05     48.85 o 
  -5   6   9        2.09       19.06     23.75 o 
  -4   6   9       75.34       23.54     23.93 o 
  -3   6   9      387.98      438.73     49.88 o 
  -2   6   9      113.96       91.61     42.55 o 
  -1   6   9       11.49        0.00     26.78 o 
   0   6   9        1.01        0.00     25.86 o 
   1   6   9       43.15        0.00     36.80 o 
   2   6   9        7.93        0.00     36.78 o 
   3   6   9       54.23        0.00     53.41 o 
   4   6   9       37.36        0.00     47.10 o 
   5   6   9      145.11       84.85     92.04 o 
 -11   7   9      402.90      394.14     77.38 o 
 -10   7   9      353.39      462.10     78.44 o 
  -9   7   9     1115.28     1026.31     83.10 o 
  -8   7   9      326.35      395.79     58.40 o 
  -7   7   9     3208.59     3490.87    249.77 o 
  -6   7   9       16.07       15.51     27.38 o 
  -5   7   9     1824.70     1690.13     87.07 o 
  -4   7   9     1039.38     1102.14     73.18 o 
  -3   7   9     4972.87     4780.96    200.08 o 
  -2   7   9     1973.65     1812.78    126.97 o 
  -1   7   9     2660.59     2517.40    120.03 o 
   0   7   9      921.54      778.60     77.24 o 
   1   7   9     1310.84     1094.45     75.71 o 
   2   7   9      972.87      865.93     73.44 o 
   3   7   9     1487.14     1298.79     89.51 o 
   4   7   9      520.02      462.81     68.79 o 
   5   7   9     1013.34     1064.31    348.24 o 
 -11   8   9       71.78      103.33     59.76 o 
 -10   8   9       18.62        0.00     55.16 o 
  -9   8   9       91.42       33.71     46.20 o 
  -8   8   9       25.95        0.00     41.15 o 
  -7   8   9      103.41       70.96     44.29 o 
  -6   8   9        4.62        0.00     27.47 o 
  -5   8   9      105.93       51.49     28.78 o 
  -4   8   9      218.86      222.68     34.33 o 
  -3   8   9        4.15       36.43     33.79 o 
  -2   8   9        9.79       11.62     32.93 o 
  -1   8   9      170.99      124.87     45.85 o 
   0   8   9       71.65       34.77     41.08 o 
   1   8   9       10.73        3.63     36.36 o 
   2   8   9       95.08       96.68     46.74 o 
   3   8   9        5.43        0.00     48.51 o 
   4   8   9        4.04        0.00     48.13 o 
   5   8   9       27.39        0.00     55.36 o 
 -10   9   9      982.71     1044.19    105.86 o 
  -9   9   9      148.81      167.98     61.74 o 
  -8   9   9     1383.96     1473.48    100.31 o 
  -7   9   9      288.33      196.19     49.51 o 
  -6   9   9     1262.97     1353.37    121.32 o 
  -5   9   9      170.58       85.95     33.76 o 
  -4   9   9     2887.72     2669.65    115.34 o 
  -3   9   9      447.73      356.85     77.81 o 
  -2   9   9     4609.30     4371.13    187.70 o 
  -1   9   9      373.01      229.88     51.02 o 
   0   9   9     2149.50     1940.78    258.47 o 
   1   9   9      571.88      589.19     88.69 o 
   2   9   9     3007.47     2752.24    136.35 o 
   3   9   9      807.85      827.77     80.48 o 
   4   9   9     1484.80     1636.05    120.03 o 
 -10  10   9        4.16      149.65     64.19 o 
  -9  10   9       80.64        0.00     58.96 o 
  -8  10   9       18.22       16.46     48.36 o 
  -7  10   9      107.67       45.57     40.53 o 
  -6  10   9       28.44       53.68     33.13 o 
  -5  10   9       44.16       23.80     32.46 o 
  -4  10   9       57.69       70.63     37.70 o 
  -3  10   9       64.44       38.21     37.07 o 
  -2  10   9       19.15       60.27     36.63 o 
  -1  10   9       53.91        0.00     39.39 o 
   0  10   9       10.16        0.00     39.07 o 
   1  10   9      128.65       43.57     85.71 o 
   2  10   9       17.36        0.00     55.10 o 
   3  10   9      122.79       90.15     61.22 o 
   4  10   9        2.28        0.00     50.72 o 
  -9  11   9        4.15       48.05     54.33 o 
  -8  11   9     1390.80     1413.70    118.57 o 
  -7  11   9      107.95      137.43     42.25 o 
  -6  11   9     2017.47     2038.97    102.59 o 
  -5  11   9      157.56       98.80     36.34 o 
  -4  11   9     2204.90     2028.40    204.92 o 
  -3  11   9      324.34      293.60     49.82 o 
  -2  11   9     3474.25     3345.93    356.68 o 
  -1  11   9       19.27        0.00     42.62 o 
   0  11   9     2863.66     2464.55    178.94 o 
   1  11   9       13.47        0.00     47.69 o 
   2  11   9     2165.45     2043.23    286.34 o 
   3  11   9      125.86       59.63     75.86 o 
  -8  12   9        4.29        0.00     48.91 o 
  -7  12   9       87.91       33.64     40.49 o 
  -6  12   9        0.31       47.44     35.79 o 
  -5  12   9       19.56        0.00     32.60 o 
  -4  12   9        0.74        0.00     38.91 o 
  -3  12   9       98.96       59.31     40.57 o 
  -2  12   9       36.61        0.00     48.44 o 
  -1  12   9        1.66        0.00     38.99 o 
   0  12   9      358.19      278.65     62.10 o 
   1  12   9        1.20        0.00     48.50 o 
   2  12   9      301.37      380.33    113.95 o 
  -7  13   9      643.76      754.58     74.32 o 
  -6  13   9      443.10      425.79     54.83 o 
  -5  13   9     1019.51     1054.30     74.58 o 
  -4  13   9      684.67      765.09     74.36 o 
  -3  13   9      911.94      808.70     91.46 o 
  -2  13   9      572.76      655.21     82.50 o 
  -1  13   9      584.35      608.96    170.72 o 
   0  13   9      832.84      714.80     85.87 o 
   1  13   9      333.52      270.97    169.02 o 
  -5  14   9       11.50        8.89     40.35 o 
  -4  14   9        0.23        0.00     48.46 o 
  -3  14   9       23.94       60.46     53.74 o 
  -2  14   9        9.06        0.00     50.11 o 
  -1  14   9       50.13        5.94     51.72 o 
 -12   0  10       35.59       13.08     81.90 o 
 -10   0  10        3.47       14.18     48.03 o 
  -8   0  10      195.44      115.28     48.65 o 
  -6   0  10      903.00      668.67     70.72 o 
  -4   0  10       48.74        0.00     60.21 o 
  -2   0  10      374.82      475.92    106.58 o 
   0   0  10      374.52      571.11     75.11 o 
   2   0  10      650.58      644.87    120.25 o 
   4   0  10      611.48      738.03    151.47 o 
 -12   1  10       89.77       59.00     57.15 o 
 -11   1  10     1203.25     1244.43     99.49 o 
 -10   1  10      345.51      305.52     62.48 o 
  -9   1  10     2299.13     2462.37    129.44 o 
  -8   1  10      516.83      552.05     51.14 o 
  -7   1  10     3934.81     3961.35    182.82 o 
  -6   1  10     1766.70     1628.06    101.55 o 
  -5   1  10     1939.52     1898.18    132.70 o 
  -4   1  10     1610.10     1456.94    200.18 o 
  -3   1  10     2248.36     2284.59    493.35 o 
  -2   1  10      556.51      779.26    104.13 o 
  -1   1  10     3761.35     4618.08    168.11 o 
   0   1  10       63.65        8.80     33.99 o 
   1   1  10     1937.05     2263.16    103.37 o 
   2   1  10      261.39      217.17     57.65 o 
   3   1  10     1759.68     1844.03    137.01 o 
   4   1  10      220.56      261.19     77.13 o 
   5   1  10     1190.52     1314.23    131.34 o 
 -12   2  10        1.62       65.46     46.75 o 
 -11   2  10        0.80       51.12     44.15 o 
 -10   2  10        9.29        0.00     40.75 o 
  -9   2  10       39.29       69.63     42.39 o 
  -8   2  10      279.84      257.18     49.53 o 
  -7   2  10      585.21      597.08    120.74 o 
  -6   2  10       63.72       72.55     34.67 o 
  -5   2  10        0.71        0.00     43.46 o 
  -4   2  10      218.51      144.57     62.98 o 
  -3   2  10        3.45        0.00     65.59 o 
  -2   2  10      485.71      411.03    143.90 o 
  -1   2  10      414.97      596.95     62.72 o 
   0   2  10     2091.06     2352.21    104.01 o 
   1   2  10      161.03      226.48     43.54 o 
   2   2  10      735.72     1072.48     85.50 o 
   3   2  10       42.85        5.29     96.06 o 
   4   2  10      587.50      615.39    123.39 o 
   5   2  10      140.34      161.62     80.44 o 
 -12   3  10      505.65      619.70     89.48 o 
 -11   3  10      562.02      791.91     77.97 o 
 -10   3  10     2007.12     2167.30    217.87 o 
  -9   3  10      597.80      513.06     62.02 o 
  -8   3  10     1832.29     1918.80    209.50 o 
  -7   3  10     1250.27     1118.20     80.42 o 
  -6   3  10     3317.31     3287.56    158.95 o 
  -5   3  10     1836.85     1980.71    110.64 o 
  -4   3  10     2387.55     2752.84    590.68 o 
  -3   3  10      259.04      285.85    106.25 o 
  -2   3  10     1344.16     1232.01    161.83 o 
  -1   3  10     1646.13     1563.09     90.94 o 
   0   3  10      873.24      998.94     66.30 o 
   1   3  10     1879.68     1944.62    107.87 o 
   2   3  10     1617.86     1719.56    114.75 o 
   3   3  10      657.70      714.18    242.47 o 
   4   3  10     1262.99     1356.94    126.41 o 
   5   3  10      796.36      714.44    172.49 o 
 -12   4  10        1.56        0.00     67.53 o 
 -11   4  10        7.58        0.00     43.00 o 
 -10   4  10        4.37      110.82     48.51 o 
  -9   4  10       27.00        0.00     56.38 o 
  -8   4  10       89.77      136.05     45.92 o 
  -7   4  10      332.54      312.17     54.16 o 
  -6   4  10        5.77       32.79     47.88 o 
  -5   4  10      195.51      195.06     41.16 o 
  -4   4  10       89.26       58.71     48.97 o 
  -3   4  10      322.92      270.80     41.20 o 
  -2   4  10      128.11       70.96     31.02 o 
  -1   4  10      983.59     1048.67    112.12 o 
   0   4  10      573.00      556.58     64.18 o 
   1   4  10     1056.36     1243.18     86.70 o 
   2   4  10        0.82        0.00     44.49 o 
   3   4  10      689.88      718.12    126.10 o 
   4   4  10       91.29      208.43    137.76 o 
   5   4  10      457.76      406.64     93.65 o 
 -11   5  10        5.29        0.00     54.59 o 
 -10   5  10     2167.56     2374.26    229.57 o 
  -9   5  10       55.46       16.34     40.81 o 
  -8   5  10     2931.97     2922.14    191.76 o 
  -7   5  10        5.59        0.00     36.33 o 
  -6   5  10     3063.46     3480.86    302.56 o 
  -5   5  10      208.55      179.89     42.41 o 
  -4   5  10     4141.70     4015.20    248.45 o 
  -3   5  10        0.05        0.00     28.59 o 
  -2   5  10     1820.17     1604.86     92.63 o 
  -1   5  10       30.42        0.00     31.30 o 
   0   5  10     1095.07     1038.14    142.92 o 
   1   5  10      311.42      287.69     78.97 o 
   2   5  10     1248.62     1247.77     90.32 o 
   3   5  10        7.72        0.00     48.37 o 
   4   5  10     1364.24     1694.40    182.91 o 
   5   5  10       31.94       16.45    142.43 o 
 -11   6  10        3.54        0.00     52.64 o 
 -10   6  10       17.20      119.65     54.22 o 
  -9   6  10       44.88        0.00     41.97 o 
  -8   6  10       36.53       25.29     43.46 o 
  -7   6  10      504.23      591.19     65.89 o 
  -6   6  10        2.45       37.83     36.79 o 
  -5   6  10       92.52       96.12     64.93 o 
  -4   6  10        3.08       17.92     32.48 o 
  -3   6  10      355.67      283.11     45.28 o 
  -2   6  10        0.59       37.22     33.33 o 
  -1   6  10      408.02      359.91     71.11 o 
   0   6  10      428.46      367.76     65.78 o 
   1   6  10      245.13      249.95     65.46 o 
   2   6  10      214.07      172.05     62.94 o 
   3   6  10      270.80      283.54     61.86 o 
   4   6  10       51.55       48.24     55.26 o 
 -11   7  10      354.09      321.41     76.89 o 
 -10   7  10      921.30     1047.22     89.07 o 
  -9   7  10      651.69      622.74     69.97 o 
  -8   7  10     1359.48     1511.21    100.71 o 
  -7   7  10      502.87      691.30    105.41 o 
  -6   7  10     1438.04     1346.48     91.78 o 
  -5   7  10      129.66       86.93     41.06 o 
  -4   7  10     3088.91     2940.55    204.56 o 
  -3   7  10     1220.88     1170.39     79.33 o 
  -2   7  10     2487.76     2262.01    115.40 o 
  -1   7  10      360.15      338.17     53.39 o 
   0   7  10     1494.46     1112.88    139.28 o 
   1   7  10      243.31      107.93     62.33 o 
   2   7  10     1010.69      971.83    149.55 o 
   3   7  10      501.64      345.63     91.32 o 
   4   7  10      967.42      894.29     92.33 o 
 -10   8  10       49.29       45.77     55.56 o 
  -9   8  10        5.47       26.20     47.25 o 
  -8   8  10        8.54        0.00     62.01 o 
  -7   8  10       32.81       51.14     44.76 o 
  -6   8  10       69.33       55.13     52.82 o 
  -5   8  10      184.02      154.95     35.95 o 
  -4   8  10        0.86        0.00     44.46 o 
  -3   8  10      167.39      213.48     45.73 o 
  -2   8  10       59.06       94.54     36.92 o 
  -1   8  10       30.10        0.00     42.88 o 
   0   8  10      709.14      642.95     78.41 o 
   1   8  10       72.81       38.86     62.36 o 
   2   8  10      305.21      256.99     71.69 o 
   3   8  10      169.20      171.15     58.58 o 
 -10   9  10       79.88       49.77     57.69 o 
  -9   9  10     1084.55     1173.20     95.97 o 
  -8   9  10       57.14       49.16     48.01 o 
  -7   9  10     1349.71     1567.27    161.36 o 
  -6   9  10      105.25       19.76     56.99 o 
  -5   9  10     1098.11     1176.43     72.59 o 
  -4   9  10       15.54        0.00     37.44 o 
  -3   9  10     3292.13     3226.43    152.72 o 
  -2   9  10      723.32      637.35     74.99 o 
  -1   9  10     1021.43      812.86    113.40 o 
   0   9  10      185.81      177.31     57.13 o 
   1   9  10     1816.86     1486.89    114.72 o 
   2   9  10       61.39       78.94     57.28 o 
   3   9  10     1010.52     1143.63    115.56 o 
  -9  10  10       19.28        0.00     56.11 o 
  -8  10  10       49.37        0.00     46.33 o 
  -7  10  10       37.39      110.06     50.20 o 
  -6  10  10      409.20      393.50     77.03 o 
  -5  10  10       10.87        0.00     32.12 o 
  -4  10  10      191.69      185.18     49.06 o 
  -3  10  10       20.66       21.13     38.32 o 
  -2  10  10      623.88      590.77     77.90 o 
  -1  10  10       46.20       63.57     50.40 o 
   0  10  10     1479.01     1309.96    247.29 o 
   1  10  10        4.53        2.37     57.89 o 
   2  10  10      447.39      512.66     82.60 o 
  -8  11  10      116.35       50.38     55.58 o 
  -7  11  10     1038.57     1022.78     89.28 o 
  -6  11  10       71.35       83.13     38.28 o 
  -5  11  10      956.60      894.51     79.48 o 
  -4  11  10       52.85       17.88     41.02 o 
  -3  11  10     1707.42     1477.25     95.42 o 
  -2  11  10        3.12        0.00     52.51 o 
  -1  11  10     1007.23      841.75     91.43 o 
   0  11  10        0.10        0.00     51.05 o 
   1  11  10     1521.61     1434.38    124.50 o 
  -7  12  10       40.14       85.97     50.31 o 
  -6  12  10       76.96       80.28     40.85 o 
  -5  12  10       87.98       55.37     48.88 o 
  -4  12  10      150.63      170.19     50.19 o 
  -3  12  10      181.69      111.25     57.67 o 
  -2  12  10      132.40       83.08     51.78 o 
  -1  12  10      104.13       64.40     53.54 o 
   0  12  10      533.02      425.48    130.30 o 
  -5  13  10      238.42      202.82     58.40 o 
  -4  13  10      117.46      107.38     48.83 o 
  -3  13  10      634.51      511.66    106.87 o 
  -2  13  10      605.25      468.39     78.95 o 
  -1  13  10      336.19      411.82    116.52 o 
 -11   0  11      489.54      554.77    119.92 o 
  -9   0  11     2367.82     2442.88    232.18 o 
  -7   0  11      813.84      843.55     86.56 o 
  -5   0  11      756.23      667.81    130.18 o 
  -3   0  11     2537.81     2849.53    254.37 o 
  -1   0  11     1033.12     1273.19    159.81 o 
   1   0  11      601.89      994.54     99.36 o 
   3   0  11      670.30      939.25    151.78 o 
 -11   1  11       74.28       54.70     91.71 o 
 -10   1  11     1115.47     1280.89     93.90 o 
  -9   1  11      134.59      187.77     61.30 o 
  -8   1  11     1767.61     1791.46    107.74 o 
  -7   1  11       55.84        0.00     61.10 o 
  -6   1  11     2565.16     2080.76    160.02 o 
  -5   1  11      350.43      314.45     74.38 o 
  -4   1  11     2714.08     2545.33    270.02 o 
  -3   1  11      793.98     1054.12    107.59 o 
  -2   1  11     2429.81     2543.31    166.46 o 
  -1   1  11      273.76      388.89     87.12 o 
   0   1  11     1831.39     1983.81    112.42 o 
   1   1  11      217.21      230.72     52.25 o 
   2   1  11      196.19      180.96     67.07 o 
   3   1  11       18.16        0.00     59.49 o 
   4   1  11       85.95      113.36     71.83 o 
 -11   2  11      270.89      356.06     60.52 o 
 -10   2  11      331.02      406.67     61.91 o 
  -9   2  11      382.71      437.58     71.17 o 
  -8   2  11      796.26      837.70     74.19 o 
  -7   2  11      647.16      617.23    119.52 o 
  -6   2  11     1453.71     1467.05    123.45 o 
  -5   2  11      461.84      395.58    164.63 o 
  -4   2  11     1935.71     1783.33    276.36 o 
  -3   2  11     2216.09     2450.74    694.81 o 
  -2   2  11      592.64      878.22    189.54 o 
  -1   2  11     1395.47     1632.03    102.45 o 
   0   2  11      944.54     1240.26     88.72 o 
   1   2  11      694.49      983.85     81.14 o 
   2   2  11      103.89       53.97     52.49 o 
   3   2  11     1275.80     1458.44    149.75 o 
   4   2  11      410.48      274.82     83.48 o 
 -11   3  11      511.71      689.41     83.68 o 
 -10   3  11      338.03      441.05     61.70 o 
  -9   3  11      937.06      928.69     79.80 o 
  -8   3  11      403.76      419.23     85.70 o 
  -7   3  11      849.20      805.65     72.12 o 
  -6   3  11      116.30       70.87     57.81 o 
  -5   3  11      269.63      238.65     67.58 o 
  -4   3  11      610.53      665.38    259.45 o 
  -3   3  11     1209.74     1296.59    165.53 o 
  -2   3  11      428.25      568.63    235.06 o 
  -1   3  11      563.42      574.16     64.24 o 
   0   3  11      356.45      399.68     57.60 o 
   1   3  11      616.84      680.75     87.05 o 
   2   3  11        3.44        0.00     47.17 o 
   3   3  11      253.09      179.72     73.65 o 
   4   3  11       81.15       84.01    104.35 o 
 -11   4  11      158.25      193.04     56.32 o 
 -10   4  11      314.69      283.27     58.39 o 
  -9   4  11       30.09       30.34     46.73 o 
  -8   4  11     1257.46     1215.04    148.84 o 
  -7   4  11      287.99      279.89     53.71 o 
  -6   4  11     2054.30     2183.88    122.73 o 
  -5   4  11        7.12        0.00     47.19 o 
  -4   4  11     1096.06     1108.99    255.33 o 
  -3   4  11      518.13      546.61     81.78 o 
  -2   4  11     1728.07     1629.83    255.32 o 
  -1   4  11       82.86       84.17     51.77 o 
   0   4  11     1806.00     2089.10    247.05 o 
   1   4  11       16.81        0.00     57.91 o 
   2   4  11      142.46      172.64     54.04 o 
   3   4  11      645.52      734.27     99.37 o 
   4   4  11      649.10      872.18    154.27 o 
 -11   5  11      743.72      893.60     84.61 o 
 -10   5  11       10.42        0.00     44.43 o 
  -9   5  11      829.91      916.41    133.02 o 
  -8   5  11        9.10      116.22     46.87 o 
  -7   5  11     1475.22     1415.82    131.69 o 
  -6   5  11       41.70       31.19     37.83 o 
  -5   5  11      575.97      531.99     82.97 o 
  -4   5  11       26.25       46.22     50.94 o 
  -3   5  11     1613.45     1414.79    145.82 o 
  -2   5  11       31.14        7.23     37.40 o 
  -1   5  11     1063.30      987.90     80.07 o 
   0   5  11      122.15       95.87     54.14 o 
   1   5  11      817.19      743.41     89.25 o 
   2   5  11       42.96        0.00     75.52 o 
   3   5  11      455.19      470.43     93.14 o 
 -10   6  11      309.53      356.10     62.92 o 
  -9   6  11       70.41       50.80     49.24 o 
  -8   6  11     1118.97     1097.86     87.56 o 
  -7   6  11       29.17       83.78     44.80 o 
  -6   6  11     1441.20     1459.35     97.44 o 
  -5   6  11       22.42       17.01     51.70 o 
  -4   6  11     1214.12     1166.40    177.99 o 
  -3   6  11       55.85       43.21     81.41 o 
  -2   6  11     1825.87     1612.76    293.53 o 
  -1   6  11      344.01      271.77     61.30 o 
   0   6  11     1112.45     1274.80    114.29 o 
   1   6  11      241.16      150.11     63.07 o 
   2   6  11      482.67      480.09     88.31 o 
   3   6  11       28.78        0.00     61.09 o 
 -10   7  11      257.66      188.92     59.75 o 
  -9   7  11      491.67      507.97     71.47 o 
  -8   7  11      426.13      518.87     68.02 o 
  -7   7  11     1094.86     1265.03     95.86 o 
  -6   7  11      444.05      402.11     59.10 o 
  -5   7  11      665.23      599.96     87.88 o 
  -4   7  11      695.16      684.29     89.20 o 
  -3   7  11     1068.44     1051.76    157.04 o 
  -2   7  11      382.17      302.99     51.06 o 
  -1   7  11      653.48      434.42     70.90 o 
   0   7  11       92.34        0.00     52.00 o 
   1   7  11      591.93      575.99     86.21 o 
   2   7  11      111.27        5.15     89.72 o 
   3   7  11      503.45      473.53     87.59 o 
  -9   8  11      398.99      440.55     67.39 o 
  -8   8  11      359.07      512.00     71.31 o 
  -7   8  11      656.12      889.16    101.63 o 
  -6   8  11      132.96      145.91     61.12 o 
  -5   8  11      465.86      709.18     96.96 o 
  -4   8  11      168.78      126.66     59.56 o 
  -3   8  11      780.04      810.52     73.63 o 
  -2   8  11      335.69      277.86    131.22 o 
  -1   8  11      851.26      772.97     90.78 o 
   0   8  11      487.20      335.47     93.17 o 
   1   8  11      550.99      454.99     81.92 o 
   2   8  11      342.32      322.69     77.05 o 
  -9   9  11       47.10       77.52     51.21 o 
  -8   9  11      329.41      299.33     63.12 o 
  -7   9  11      309.93      398.40     70.60 o 
  -6   9  11      703.14      795.27     91.52 o 
  -5   9  11       77.03       37.74     57.63 o 
  -4   9  11     1009.74      797.81     76.16 o 
  -3   9  11      116.96       92.58     41.68 o 
  -2   9  11      622.11      333.59     67.41 o 
  -1   9  11       48.65       46.92     52.98 o 
   0   9  11      302.80      267.58     66.86 o 
   1   9  11       90.03        4.93    122.85 o 
  -8  10  11       13.32        2.72     48.17 o 
  -7  10  11      491.92      537.90     73.23 o 
  -6  10  11       29.68        6.80     44.03 o 
  -5  10  11     1087.65     1036.13    112.43 o 
  -4  10  11       64.44       88.70     46.19 o 
  -3  10  11      469.21      405.79     60.02 o 
  -2  10  11       32.52        0.00     49.16 o 
  -1  10  11     1623.94     1243.22    111.63 o 
   0  10  11       10.21        0.00     50.49 o 
   1  10  11     1375.22     1350.75    118.87 o 
  -7  11  11        1.46        0.00     43.91 o 
  -6  11  11      380.00      500.22     82.07 o 
  -5  11  11       27.45       54.32     67.18 o 
  -4  11  11      489.36      445.03     63.66 o 
  -3  11  11        1.58        3.90     52.20 o 
  -2  11  11      331.08      194.28     63.67 o 
  -1  11  11       26.23        0.00     51.55 o 
  -5  12  11      544.08      518.11     70.47 o 
  -4  12  11      238.85      169.99     89.83 o 
  -3  12  11       87.60        0.00     58.25 o 
 -10   0  12      680.47     1045.57    159.65 o 
  -8   0  12     3392.54     3059.77    277.97 o 
  -6   0  12     4904.73     3822.31    322.85 o 
  -4   0  12     5148.23     5827.33    440.85 o 
  -2   0  12     2976.89     3438.85    294.37 o 
   0   0  12     2466.81     2783.12    253.63 o 
   2   0  12     1331.54     1446.92    171.74 o 
 -11   1  12      129.35      217.14     73.05 o 
 -10   1  12        2.64       12.16     72.05 o 
  -9   1  12       24.77       32.49     44.50 o 
  -8   1  12       22.65      109.93     51.34 o 
  -7   1  12      135.48       44.96     67.54 o 
  -6   1  12        0.15       12.32     63.69 o 
  -5   1  12      286.74       58.56    189.68 o 
  -4   1  12      152.02      204.47     78.25 o 
  -3   1  12      639.94      542.26     94.81 o 
  -2   1  12       12.66       75.87     69.81 o 
  -1   1  12      199.12      298.60     80.83 o 
   0   1  12       71.68      175.22     70.99 o 
   1   1  12       24.16        0.25     90.51 o 
   2   1  12       50.74        0.00     86.37 o 
   3   1  12       81.91        0.00     60.95 o 
 -11   2  12      397.34      513.07     88.98 o 
 -10   2  12      212.36      238.41     82.82 o 
  -9   2  12      683.57      729.24     74.77 o 
  -8   2  12     1465.64     1430.42    199.83 o 
  -7   2  12      501.29      411.08     85.26 o 
  -6   2  12      886.51      771.25    244.82 o 
  -5   2  12     1257.50     1121.96    120.76 o 
  -4   2  12     2083.56     2161.05    442.30 o 
  -3   2  12      550.85      550.84    170.22 o 
  -2   2  12     2299.81     2843.97    378.54 o 
  -1   2  12     1952.59     2086.98    369.43 o 
   0   2  12     1184.88     1565.66    187.14 o 
   1   2  12      278.31      352.29     86.00 o 
   2   2  12     1109.12     1206.87    150.70 o 
 -10   3  12      224.34      144.13     58.14 o 
  -9   3  12       12.57        0.00     43.90 o 
  -8   3  12        0.36        0.00     56.55 o 
  -7   3  12       47.20       43.35     42.50 o 
  -6   3  12        0.21        0.00     58.03 o 
  -5   3  12       29.33        0.00     75.35 o 
  -4   3  12        4.53        0.00     59.01 o 
  -3   3  12       95.16       95.02    176.56 o 
  -2   3  12        7.43        0.00     58.10 o 
  -1   3  12        1.42       13.66     92.67 o 
   0   3  12       73.59      107.49    108.32 o 
   1   3  12        0.63        0.00     60.02 o 
   2   3  12       14.83        0.00     85.13 o 
 -10   4  12       22.92        0.00     46.98 o 
  -9   4  12      922.47      967.95    200.26 o 
  -8   4  12      518.75      440.65     65.68 o 
  -7   4  12     1437.76     1472.94    101.26 o 
  -6   4  12      140.53       71.52     64.81 o 
  -5   4  12     1452.20     1469.92    160.85 o 
  -4   4  12      243.29      119.33     69.43 o 
  -3   4  12     2003.04     2023.62    688.35 o 
  -2   4  12      230.30      221.17     70.88 o 
  -1   4  12     2491.93     2581.87    252.01 o 
   0   4  12       17.53       42.71    125.22 o 
   1   4  12     1114.62     1368.47    118.77 o 
   2   4  12      128.52       98.17     69.66 o 
 -10   5  12      278.59      313.90     62.46 o 
  -9   5  12       35.83       81.48     50.47 o 
  -8   5  12      153.08      128.88     51.18 o 
  -7   5  12       11.95       16.70     44.73 o 
  -6   5  12       26.52        0.00    107.81 o 
  -5   5  12       83.89      101.23     64.07 o 
  -4   5  12      139.89       50.58     62.76 o 
  -3   5  12        0.11        6.61     56.93 o 
  -2   5  12       15.36        7.56     60.86 o 
  -1   5  12       53.52      102.44    104.76 o 
   0   5  12      137.08       93.84     62.29 o 
   1   5  12       38.38        0.00     65.75 o 
   2   5  12       69.42       51.35     72.58 o 
  -9   6  12     1091.94     1109.21     95.00 o 
  -8   6  12       65.23       25.76     55.94 o 
  -7   6  12     1356.89     1494.22    104.22 o 
  -6   6  12      136.50       63.60     79.67 o 
  -5   6  12     1699.45     1769.60    394.35 o 
  -4   6  12      236.04      184.43     82.56 o 
  -3   6  12     1930.69     1811.89    183.37 o 
  -2   6  12      278.89      188.11     66.22 o 
  -1   6  12     1677.09     1682.77    127.56 o 
   0   6  12      262.91      270.14     72.90 o 
   1   6  12     1473.26     1316.22    119.24 o 
  -9   7  12       43.97       45.67     54.88 o 
  -8   7  12      117.83      150.55     58.60 o 
  -7   7  12       31.81       83.85     48.17 o 
  -6   7  12       33.68       69.19     64.25 o 
  -5   7  12        3.69       40.89     57.64 o 
  -4   7  12       65.69      131.82     88.53 o 
  -3   7  12      275.61      194.48     65.99 o 
  -2   7  12      223.01      249.68    118.76 o 
  -1   7  12        8.52        0.00     55.54 o 
   0   7  12       23.48        0.00     59.77 o 
   1   7  12       12.49        0.00     60.71 o 
  -8   8  12      805.18      841.37    133.44 o 
  -7   8  12      324.40      283.88     61.37 o 
  -6   8  12     1424.24     1588.45    133.98 o 
  -5   8  12      902.49      874.16    107.71 o 
  -4   8  12     1495.71     1497.03    128.60 o 
  -3   8  12      293.31      308.85     73.94 o 
  -2   8  12     1192.66     1182.80    214.21 o 
  -1   8  12      602.06      464.89    104.80 o 
   0   8  12     1038.53      981.37    107.49 o 
  -7   9  12       42.15       53.25     50.06 o 
  -6   9  12      175.98      283.70     79.88 o 
  -5   9  12        0.36       23.10     73.54 o 
  -4   9  12       64.35       61.81     58.32 o 
  -3   9  12      189.41       23.02    112.13 o 
  -2   9  12      176.38      139.54     64.23 o 
  -1   9  12        0.96        0.00     55.61 o 
  -6  10  12      832.82      937.86    163.37 o 
  -5  10  12       16.53       22.21     67.34 o 
  -4  10  12      944.12     1280.79    127.20 o 
  -3  10  12        0.27        0.00     98.71 o 
  -2  10  12     1119.35     1017.49    405.83 o 
  -9   0  13     1767.43     1629.00    203.45 o 
  -7   0  13     1521.21     1710.90    227.55 o 
  -5   0  13     2191.14     2135.68    229.37 o 
  -3   0  13     3077.40     3510.39    308.36 o 
  -1   0  13     2229.49     2584.31    252.47 o 
 -10   1  13      155.98       92.01     76.93 o 
  -9   1  13      115.84      189.31     89.61 o 
  -8   1  13        7.73        0.00     75.81 o 
  -7   1  13       20.41       20.61     76.55 o 
  -6   1  13      268.02      254.89    118.38 o 
  -5   1  13       16.46        0.00     66.26 o 
  -4   1  13      450.85      479.09     98.96 o 
  -3   1  13        2.25       32.60     77.65 o 
  -2   1  13      422.88      584.62    101.41 o 
  -1   1  13       70.35      230.91     82.80 o 
   0   1  13      465.14      768.09    150.06 o 
  -9   2  13     1034.76     1035.07     99.31 o 
  -8   2  13      668.71      502.65    164.59 o 
  -7   2  13      810.39      575.56    102.15 o 
  -6   2  13      518.79      342.42    128.65 o 
  -5   2  13      539.64      514.55    184.88 o 
  -4   2  13       18.39        0.00     66.29 o 
  -3   2  13     1320.67     1536.75    142.97 o 
  -2   2  13      236.14      370.06    237.51 o 
  -1   2  13      956.88     1271.26    139.19 o 
   0   2  13      296.15      684.70    137.06 o 
  -9   3  13      117.82      143.26     72.55 o 
  -8   3  13       10.92        0.00     74.67 o 
  -7   3  13       81.96       73.09     73.66 o 
  -6   3  13       24.26        0.00     72.90 o 
  -5   3  13       49.16        0.00     60.68 o 
  -4   3  13        4.37        0.00     64.46 o 
  -3   3  13       74.04       64.99     73.11 o 
  -2   3  13      670.61      734.62    151.46 o 
  -1   3  13      313.65      322.80    134.32 o 
   0   3  13        0.36        0.00     99.37 o 
   1   3  13      557.58      738.78    151.80 o 
  -9   4  13       98.11       66.45     53.01 o 
  -8   4  13     1350.97     1229.93    113.50 o 
  -7   4  13      210.38      102.67     75.96 o 
  -6   4  13     1017.95     1002.87    120.09 o 
  -5   4  13        6.28        0.00     61.67 o 
  -4   4  13      662.29      675.43    180.53 o 
  -3   4  13      391.24      373.24     86.56 o 
  -2   4  13      946.18      949.74    114.64 o 
  -1   4  13      226.30      312.20    117.85 o 
   0   4  13     1198.46     1279.65    187.22 o 
  -8   5  13        7.10       98.04     52.86 o 
  -7   5  13      139.01      132.80     70.81 o 
  -6   5  13        0.34        0.00     61.68 o 
  -5   5  13       73.22       82.39     64.63 o 
  -4   5  13       21.80        0.00     61.94 o 
  -3   5  13       91.89       56.36     65.60 o 
  -2   5  13        0.45        0.00    104.76 o 
  -1   5  13      383.87      458.04    132.75 o 
   0   5  13      194.07      227.07    130.27 o 
  -8   6  13     1206.67     1282.09    137.82 o 
  -7   6  13       53.82      114.68    108.53 o 
  -6   6  13     1093.96     1243.31    450.62 o 
  -5   6  13      364.59      322.30    143.06 o 
  -4   6  13      629.62      622.89    102.44 o 
  -3   6  13       56.77       15.11     89.56 o 
  -2   6  13     1046.04     1345.81    188.96 o 
  -1   6  13       28.72      111.64    116.44 o 
  -7   7  13       57.70       17.18     70.16 o 
  -6   7  13      295.23      398.18     85.04 o 
  -5   7  13       90.01      128.89     69.28 o 
  -4   7  13       21.72        1.18     60.16 o 
  -3   7  13        0.28        0.00     63.14 o 
  -2   7  13      228.74      387.23    137.89 o 
  -6   8  13      478.16      434.31     91.33 o 
  -5   8  13     1004.15      822.21    107.31 o 
  -4   8  13      606.55      493.20    174.70 o 
  -3   8  13      445.42      291.83    128.45 o 
  -8   0  14      580.61      440.65    148.98 o 
  -6   0  14      111.76       33.29    128.11 o 
  -4   0  14      312.93      300.36    143.27 o 
  -2   0  14      850.48      817.20    158.83 o 
  -8   1  14       34.12        0.00     78.02 o 
  -7   1  14      466.63      448.44    203.64 o 
  -6   1  14       60.18       10.00     81.39 o 
  -5   1  14     1176.95     1383.90    145.66 o 
  -4   1  14        6.39        0.00     78.81 o 
  -3   1  14      812.95     1175.58    133.07 o 
  -2   1  14        2.52       64.19     82.18 o 
  -8   2  14      499.84      516.95    107.55 o 
  -7   2  14       52.06       47.40     86.71 o 
  -6   2  14      204.80      112.44     87.11 o 
  -5   2  14      274.16      230.80     90.78 o 
  -4   2  14      212.57      155.02     84.97 o 
  -3   2  14       78.08        1.43     82.98 o 
  -2   2  14      431.44      440.05     96.66 o 
  -7   3  14       76.67        0.00     79.71 o 
  -6   3  14      326.98      324.03     92.04 o 
  -5   3  14      330.93      329.24     93.13 o 
  -4   3  14      373.22      394.46    103.56 o 
  -3   3  14      207.97      225.94     86.23 o 
  -2   3  14      291.38      343.75     92.28 o 
  -7   4  14      271.22      204.09     86.97 o 
  -6   4  14       33.53       25.76     78.08 o 
  -5   4  14      313.09      282.10     89.58 o 
  -4   4  14       96.54       10.72     72.23 o 
  -3   4  14      244.20       92.29     76.99 o 
  -6   5  14      467.51      673.52    185.87 o 
  -5   5  14        7.80        0.00     65.42 o 
  -4   5  14      492.76      492.70     90.82 o 
                                                 
